# Supplementary material for: A data-driven framework to assess population dynamics during novel coronavirus outbreaks: A case study on Xiamen Island, China
Source: PLoS One. 2023 Nov 10;18(11):e0293803. doi: 10.1371/journal.pone.0293803 (PMC10637684; doi:10.1371/journal.pone.0293803)
Supplement: S1 Text — (XLS) [file pone.0293803.s001.xls]

## Sheet: Sheet
code_city	emigration_city	20200101	20200102	20200103	20200104	20200105	20200106	20200107	20200108	20200109	20200110	20200111	20200112	20200113	20200114	20200115	20200116	20200117	20200118	20200119	20200120	20200121	20200122	20200123	20200124	20200125	20200126	20200127	20200128	20200129	20200130	20200131	20200201	20200202	20200203	20200204	20200205	20200206	20200207	20200208	20200209	20200210	20200211	20200212	20200213	20200214	20200215	20200216	20200217
110000	Beijing	0.94	1.24	0.89	0.95	1.39	1.65	1.37	1.33	1.2	1.08	0.83	0.96	1.02	1.21	1.15	1.02	0.75	0.58	0.62	0.43	0.44	0.38	0.41	0.52	0.66	1.34	1.84	1.83	1.71	1.57	1.09	1.24	1.16	1.23	1.16	1.07	0.78	0.7	1.1	1.18	1.22	0.62	0.62	0.59	0.46	0.49	0.48	0.46
120000	Tianjin City	0.35	0.34	0.29	0.32	0.41	0.48	0.5	0.58	0.39	0.39	0.24	0.28	0.35	0.31	0.38	0.27	0.25	0.18	0.23	0.14	0.13	0.1	0.09	0.13	0.28	0.44	0.53	0.66	0.41	0.23	0.17	0.15	0.23	0.22	0.17	0.1	0.09	0.1	0.27	0.28	0.23	0.12	0.18	0.2	0.14	0.09	0.13	0.07
130100	Shijiazhuang City	0.14	0.18	0.12	0.12	0.17	0.31	0.25	0.22	0.18	0.22	0.16	0.15	0.13	0.15	0	0	0	0	0	0	0	0	0	0.08	0.17	0.25	0.33	0.27	0.18	0	0.18	0.07	0	0.06	0.06	0.06	0.09	0.05	0	0	0.1	0	0.05	0	0	0.05	0.04	0.04
130200	Tangshan city	0	0	0	0	0	0	0	0	0	0	0	0	0.12	0	0	0	0	0	0	0	0	0	0	0	0	0.09	0.11	0.12	0.08	0	0	0	0	0	0	0	0	0	0	0	0	0	0	0	0	0	0	0
130300	Qinhuangdao City	0	0	0	0	0	0	0	0	0	0	0	0	0	0	0	0	0	0	0	0	0	0	0	0	0	0	0	0	0	0	0	0	0	0	0	0	0	0	0	0	0	0	0	0	0	0	0	0
130400	Handan City	0.07	0	0	0	0	0.12	0	0	0	0	0	0	0	0	0	0	0	0	0	0	0	0	0	0	0	0	0.17	0.17	0.09	0	0	0	0	0	0.13	0	0.08	0	0.1	0	0	0	0	0	0	0.04	0	0
130500	Xingtai City	0	0	0	0	0	0	0	0	0	0	0	0	0	0	0	0	0	0	0	0	0	0	0	0	0	0	0	0	0	0	0	0	0	0	0	0	0	0	0	0	0	0	0	0	0	0.05	0.04	0
130600	Baoding City	0.08	0.12	0	0	0	0	0	0	0	0	0	0	0	0	0	0	0	0	0	0	0	0	0	0	0.09	0.19	0.21	0.11	0	0.1	0	0.06	0	0	0	0	0	0	0	0	0.07	0	0	0	0	0	0	0
130700	Zhangjiakou City	0	0	0	0	0	0	0	0	0	0	0	0	0	0	0	0	0	0	0	0	0	0	0	0	0	0	0	0	0	0	0	0	0	0	0	0	0	0	0	0	0	0	0	0	0	0	0	0
130800	Chengde City	0	0	0	0	0	0	0	0	0	0	0	0	0	0	0	0	0	0	0	0	0	0	0	0	0	0	0	0	0	0	0	0	0	0	0	0	0	0	0	0	0	0	0	0	0	0	0	0
130900	Cangzhou City	0	0	0	0	0	0	0	0	0	0	0	0	0	0	0	0	0	0	0	0	0	0	0	0	0	0	0	0	0	0	0	0	0	0	0	0.04	0	0	0.07	0.06	0	0	0	0	0	0.02	0	0
131000	Langfang City	0	0	0	0	0	0	0	0	0	0	0	0	0	0	0	0	0	0	0	0	0	0	0	0	0.1	0.1	0	0.11	0.1	0.08	0.08	0	0.07	0.07	0	0	0.09	0	0	0.08	0.07	0	0.04	0	0.03	0.05	0.05	0
131100	Hengshui City	0	0	0	0	0	0	0	0	0	0	0	0	0	0	0	0	0	0	0	0	0	0	0	0	0	0	0	0	0	0	0	0	0	0	0	0	0	0	0	0	0	0	0	0	0	0	0	0
140100	Taiyuan City	0.14	0.15	0.09	0.14	0.17	0.18	0.19	0.11	0.15	0.13	0.12	0.17	0.16	0.17	0.13	0.15	0	0	0	0	0	0	0	0	0.17	0.19	0.22	0.45	0.24	0.25	0.14	0.22	0	0.09	0.07	0.06	0.07	0.07	0.05	0	0	0.06	0	0	0.07	0.04	0	0
140200	Datong City	0	0	0	0	0	0	0	0	0	0	0	0	0	0	0	0	0	0	0	0	0	0	0	0	0	0	0	0	0	0	0	0	0	0	0	0.05	0	0	0	0	0	0.08	0	0.05	0	0.02	0	0
140300	Yangquan City	0	0	0	0	0	0	0	0	0	0	0	0	0	0	0	0	0	0	0	0	0	0	0	0	0	0	0	0	0	0	0	0	0	0	0	0	0	0	0	0	0	0	0	0	0	0	0	0
140400	Changzhi City	0	0	0	0	0	0	0	0	0	0	0	0	0	0	0	0	0	0	0	0	0	0	0	0	0	0	0	0.11	0	0	0	0	0	0	0	0	0	0	0	0	0	0	0	0	0	0	0	0
140500	Jincheng	0	0	0	0	0	0	0	0	0	0	0	0	0	0	0	0	0	0	0	0	0	0	0	0	0	0	0	0	0	0	0	0	0	0	0	0	0	0	0	0	0	0	0	0	0	0	0	0
140600	Shuozhou City	0	0	0	0	0	0	0	0	0	0	0	0	0	0	0	0	0	0	0	0	0	0	0	0	0	0	0	0	0	0	0	0	0	0	0	0	0	0	0	0	0	0	0	0	0	0	0	0
140700	Jinzhong City	0	0	0	0	0	0	0	0	0	0	0	0	0	0	0	0	0	0	0	0	0	0	0	0	0	0	0	0	0	0	0	0	0	0	0.05	0	0.05	0	0	0	0	0	0	1.12	1.87	0	0	0.35
140800	Yuncheng	0	0	0	0	0	0	0	0	0	0	0	0	0	0	0	0	0	0	0	0	0	0	0	0	0	0	0	0	0	0	0	0	0	0	0.08	0	0	0	0	0	0	0	0	0	0	0	0	0
140900	Xinzhou City	0	0	0	0	0	0	0	0	0	0	0	0	0	0	0	0	0	0	0	0	0	0	0	0	0	0	0	0	0	0	0	0	0	0	0	0	0	0	0	0	0	0	0	0	0	0	0	0
141000	Linfen City	0	0	0	0	0	0	0	0	0	0	0	0	0	0	0	0	0	0	0	0	0	0	0	0	0	0	0	0	0	0	0	0	0	0	0	0	0	0	0	0	0.05	0	0	0.1	0	0	0	0
141100	Lüliang City	0	0	0	0	0	0	0	0	0	0	0	0	0	0	0	0	0	0	0	0	0	0	0	0	0	0	0	0	0	0	0.06	0	0	0	0	0	0	0	0	0	0	0	0	0	0	0	0	0
150100	Hohhot City	0	0	0	0	0	0	0	0	0	0	0	0	0	0	0	0	0	0	0	0	0	0	0	0	0	0.1	0.18	0.19	0.1	0.16	0	0.07	0.05	0	0.12	0	0	0	0.1	0.06	0	0	0	0.05	0	0	0	0
150200	Baotou City	0	0	0	0	0	0	0	0	0	0	0	0	0	0	0	0	0	0	0	0	0	0	0	0	0	0	0	0	0	0	0.1	0	0	0	0.04	0	0	0	0	0	0	0	0	0	0	0	0	0
150300	Wuhai City	0	0	0	0	0	0	0	0	0	0	0	0	0	0	0	0	0	0	0	0	0	0	0	0	0	0	0	0	0	0	0	0	0	0	0	0	0	0	0	0	0	0	0	0	0	0	0	0
150400	Chifeng City	0	0	0	0	0	0	0	0	0	0	0	0	0	0	0	0	0	0	0	0	0	0	0	0	0	0	0	0	0	0	0	0	0	0	0	0	0	0	0	0	0	0	0	0	0	0	0	0
150500	Tongliao City	0	0	0	0	0	0	0	0	0	0	0	0	0	0	0	0	0	0	0	0	0	0	0	0	0	0	0	0	0	0	0	0	0	0	0	0	0	0	0	0	0	0	0	0	0	0	0	0
150600	City of Ordos	0	0	0	0	0	0	0	0	0	0	0	0	0	0	0	0	0	0	0	0	0	0	0	0	0	0	0	0	0	0	0	0	0	0	0	0	0	0	0	0	0	0	0	0	0	0	0	0
150700	Hulunbuir City	0	0	0	0	0	0	0	0	0	0	0	0	0	0	0	0	0	0	0	0	0	0	0	0	0	0	0	0	0	0	0	0	0	0	0	0	0	0	0	0	0	0	0	0	0	0	0	0
150800	Bayannur City	0	0	0	0	0	0	0	0	0	0	0	0	0	0	0	0	0	0	0	0	0	0	0	0	0	0	0	0	0	0	0	0	0	0	0	0	0	0	0	0	0	0	0	0	0	0	0	0
150900	Ulanqab city	0	0	0	0	0	0	0	0	0	0	0	0	0	0	0	0	0	0	0	0	0	0	0	0	0	0	0	0	0	0	0	0	0	0	0	0	0	0	0	0	0	0	0	0	0	0	0	0
152200	Hung An Meng	0	0	0	0	0	0	0	0	0	0	0	0	0	0	0	0	0	0	0	0	0	0	0	0	0	0	0	0	0	0	0	0	0	0	0	0	0	0	0	0	0	0	0	0	0	0	0	0
152500	Xilin Gol League	0	0	0	0	0	0	0	0	0	0	0	0	0	0	0	0	0	0	0	0	0	0	0	0	0	0	0	0	0	0	0	0	0	0	0	0	0	0	0	0	0	0	0	0	0	0	0	0
152900	Alashan League	0	0	0	0	0	0	0	0	0	0	0	0	0	0	0	0	0	0	0	0	0	0	0	0	0	0	0	0	0	0	0	0	0	0	0	0	0	0	0	0	0	0	0	0	0	0	0	0
210100	Shenyang city	0.22	0.22	0.13	0.13	0.23	0.23	0.2	0.21	0.14	0.16	0.11	0.12	0.14	0.19	0.15	0.12	0	0	0	0	0	0	0	0.07	0.16	0.33	0.58	0.5	0.42	0.29	0.13	0.14	0.08	0.11	0.18	0.24	0.14	0.17	0.17	0.06	0.15	0.14	0.05	0.16	0.07	0.04	0.07	0
210200	Dalian City	0.1	0.11	0.09	0.11	0.13	0.12	0.13	0.12	0	0.12	0.07	0.09	0	0	0.13	0.13	0	0	0	0	0	0	0	0	0.13	0.17	0.25	0.15	0.33	0.22	0.13	0.07	0.12	0.07	0.05	0.14	0.05	0.14	0.2	0.11	0	0.13	0.06	0	0.05	0.04	0.2	0.1
210300	Anshan city	0	0	0	0	0	0	0	0	0	0	0	0	0	0	0	0	0	0	0	0	0	0	0	0	0	0	0	0	0.14	0	0	0	0	0	0.08	0	0	0	0.07	0	0	0.06	0	0	0	0	0	0
210400	Fushun city	0	0	0	0	0	0	0	0	0	0	0	0	0	0	0	0	0	0	0	0	0	0	0	0	0	0	0	0	0	0	0	0	0	0	0	0	0	0	0	0	0	0	0	0	0	0	0	0
210500	Benxi City	0	0	0	0	0	0	0	0	0	0	0	0	0	0	0	0	0	0	0	0	0	0	0	0	0	0	0	0	0	0	0	0	0	0	0	0	0	0	0	0	0	0	0	0	0	0	0	0
210600	Dandong City	0	0	0	0	0	0	0	0	0	0	0	0	0	0	0	0	0	0	0	0	0	0	0	0	0	0	0	0	0	0	0	0	0	0	0	0	0	0	0	0	0	0	0	0	0	0	0	0
210700	Jinzhou City	0	0	0	0	0	0	0	0	0	0	0	0	0	0	0	0	0	0	0	0	0	0	0	0	0	0	0	0	0	0	0	0	0	0	0	0	0	0	0	0	0	0	0	0	0	0	0	0
210800	Yingkou City	0	0	0	0	0	0	0	0	0	0	0	0	0	0	0	0	0	0	0	0	0	0	0	0	0	0	0	0	0	0	0	0	0	0	0	0	0	0	0	0	0	0	0	0	0	0	0	0
210900	Fuxin City	0	0	0	0	0	0	0	0	0	0	0	0	0	0	0	0	0	0	0	0	0	0	0	0	0	0	0	0	0	0	0	0	0	0	0	0	0	0	0	0	0	0	0	0	0	0	0	0
211000	Liaoyang city	0	0	0	0	0	0	0	0	0	0	0	0	0	0	0	0	0	0	0	0	0	0	0	0	0	0	0	0	0	0	0	0	0	0	0	0	0	0	0	0	0	0	0	0	0	0	0	0
211100	Panjin City	0	0	0	0	0	0	0	0	0	0	0	0	0	0	0	0	0	0	0	0	0	0	0	0	0	0	0	0	0	0	0	0	0	0	0	0	0	0	0	0	0	0	0	0	0	0	0	0
211200	Tieling City	0	0	0	0	0	0	0	0	0	0	0	0	0	0	0	0	0	0	0	0	0	0	0	0	0	0	0	0	0	0	0	0	0	0	0	0.05	0.04	0	0	0	0	0	0	0	0	0	0	0
211300	Chaoyang City	0	0	0	0	0	0	0	0	0	0	0	0	0	0	0	0	0	0	0	0	0	0	0	0	0	0	0	0	0	0	0	0.05	0	0	0	0	0	0	0	0	0	0	0	0	0	0	0	0
211400	Huludao City	0	0	0	0	0	0	0	0	0	0	0	0	0	0	0	0	0	0	0	0	0	0	0	0	0	0	0	0	0	0	0	0	0	0	0	0	0	0	0	0	0	0	0	0.1	0	0	0	0
220100	Changchun city	0.12	0.22	0.21	0.1	0.15	0.17	0.12	0.21	0.14	0.16	0.1	0.14	0.14	0.15	0.15	0	0.11	0	0	0	0	0	0	0	0.14	0.25	0.36	0.29	0.34	0.19	0.23	0.14	0.14	0.13	0.08	0.07	0.1	0.14	0.05	0.08	0.15	0.05	0.08	0.12	0.04	0.02	0.05	0
220200	Jilin City	0	0	0	0	0	0	0	0	0	0	0	0	0	0	0	0	0	0	0	0	0	0	0	0	0	0	0	0.12	0.15	0.09	0.08	0	0.06	0.06	0.04	0.07	0	0	0	0	0.07	0.08	0.05	0.08	0	0	0.04	0.05
220300	Siping city	0	0	0	0	0	0	0	0	0	0	0	0	0	0	0	0	0	0	0	0	0	0	0	0	0	0	0	0	0	0	0	0	0	0	0	0	0	0	0	0	0	0	0	0	0	0	0	0
220400	Liaoyuan City	0	0	0	0	0	0	0	0	0	0	0	0	0	0	0	0	0	0	0	0	0	0	0	0	0	0	0	0	0	0	0	0	0	0	0	0	0	0	0	0	0	0	0	0	0	0	0	0
220500	Tonghua City	0	0	0	0	0	0	0	0	0	0	0	0	0	0	0	0	0	0	0	0	0	0	0	0	0	0	0	0	0	0	0	0	0	0	0	0	0	0	0	0.05	0	0	0	0	0	0	0	0
220600	Hakusan City	0	0	0	0	0	0	0	0	0	0	0	0	0	0	0	0	0	0	0	0	0	0	0	0	0	0	0	0	0	0	0	0	0	0	0	0	0	0	0	0	0	0	0	0	0	0	0	0
220700	Matsubara City	0	0	0	0	0	0	0	0	0	0	0	0	0	0	0	0	0	0	0	0	0	0	0	0	0	0	0	0	0	0	0	0	0	0	0	0	0	0	0	0	0	0	0	0	0	0	0	0
220800	White City	0	0	0	0	0	0	0	0	0	0	0	0	0	0	0	0	0	0	0	0	0	0	0	0	0	0	0	0	0	0	0	0	0	0	0	0	0	0	0	0	0	0	0	0	0	0	0	0
222400	Yanbian Korean Autonomous Prefecture	0	0	0	0	0	0	0	0	0	0	0	0	0	0	0	0	0	0	0	0	0	0	0	0	0	0	0	0	0	0	0	0	0	0	0	0	0	0	0	0	0	0	0	0	0	0	0	0
230100	Harbin City	0.21	0.22	0.13	0.17	0.17	0.21	0.23	0.24	0.24	0.19	0.15	0.2	0.21	0.27	0.2	0.22	0.26	0.12	0.13	0	0.11	0.1	0.08	0.12	0.23	0.27	0.39	0.51	0.46	0.57	0.5	0.18	0.19	0.11	0.39	0.27	0.26	0.2	0.27	0.34	0.34	0.24	0.06	0.18	0.16	0.22	0.2	0.05
230200	Qiqihar City	0	0	0	0	0	0	0	0	0	0	0	0	0	0	0	0	0	0	0	0	0	0	0	0	0	0	0	0	0	0.08	0	0	0	0	0.07	0	0	0	0	0	0	0	0	0	0.03	0	0	0
230300	Jixi City	0	0	0	0	0	0	0	0	0	0	0	0	0	0	0	0	0	0	0	0	0	0	0	0	0	0	0	0	0	0	0	0	0	0.04	0	0	0	0	0	0	0	0	0	0	0	0	0	0
230400	Hegang City	0	0	0	0	0	0	0	0	0	0	0	0	0	0	0	0	0	0	0	0	0	0	0	0	0	0	0	0	0	0	0	0	0	0	0	0	0	0	0	0	0	0	0	0	0	0	0	0
230500	Shuangyama City	0	0	0	0	0	0	0	0	0	0	0	0	0	0	0	0	0	0	0	0	0	0	0	0	0	0	0	0	0	0	0	0	0	0	0	0	0	0	0.05	0	0	0	0	0	0	0	0	0
230600	Daqing City	0	0	0	0	0	0	0	0	0	0	0	0	0	0	0	0	0	0	0	0	0	0	0	0	0	0	0	0	0.1	0.13	0.07	0	0	0	0	0	0.09	0.07	0	0	0	0	0	0	0	0	0	0
230700	Ichun City	0	0	0	0	0	0	0	0	0	0	0	0	0	0	0	0	0	0	0	0	0	0	0	0	0	0	0	0	0	0	0	0	0	0	0	0	0	0	0	0	0	0.04	0	0	0	0	0	0
230800	Jiamusi City	0	0	0	0	0	0	0	0	0	0	0	0	0	0	0	0	0	0	0	0	0	0	0	0	0	0	0	0	0	0	0	0.04	0	0	0	0	0.04	0	0	0.13	0	0	0	0	0	0	0	0
230900	Qitaihe City	0	0	0	0	0	0	0	0	0	0	0	0	0	0	0	0	0	0	0	0	0	0	0	0	0	0	0	0	0	0	0	0	0	0	0	0	0	0	0	0	0	0	0	0	0	0	0	0
231000	Mudanjiang City	0	0	0	0	0	0	0	0	0	0	0	0	0	0	0	0	0	0	0	0	0	0	0	0	0	0	0	0	0	0	0	0	0	0	0	0	0	0.05	0	0	0	0	0	0	0.05	0	0	0
231100	Black River City	0	0	0	0	0	0	0	0	0	0	0	0	0	0	0	0	0	0	0	0	0	0	0	0	0	0	0	0	0	0	0	0	0	0	0	0	0	0	0	0	0	0	0	0	0	0	0	0
231200	Suihua City	0	0	0	0	0	0	0	0	0	0	0	0	0	0	0	0	0	0	0	0	0	0	0	0	0	0	0	0	0	0	0	0	0	0	0	0	0	0	0	0	0	0	0	0	0	0	0	0
232700	Greater Khinganling area	0	0	0	0	0	0	0	0	0	0	0	0	0	0	0	0	0	0	0	0	0	0	0	0	0	0	0	0	0	0	0	0	0	0	0	0	0	0	0	0	0	0	0	0	0	0	0	0
310000	Shanghai	1.4	1.49	1.07	1.28	1.79	1.77	1.54	1.63	1.46	1.31	1.03	1.09	1.66	1.58	1.31	1.3	0.85	0.68	0.64	0.54	0.46	0.46	0.53	0.7	0.91	1.82	2.85	2.81	2.59	1.99	1.81	1.51	1.3	1.3	1.31	1.1	1.75	1.19	2.48	2.2	2.06	1.41	1.16	1.17	0.84	0.47	0.86	1.03
320100	Nanjing City	0.29	0.41	0.32	0.43	0.72	0.52	0.47	0.49	0.43	0.44	0.29	0.27	0.34	0.31	0.37	0.3	0.28	0.21	0.21	0.18	0.17	0.14	0.14	0.22	0.24	0.62	0.86	0.68	0.52	0.44	0.24	0.22	0.17	0.35	0.14	0.09	0.09	0.23	0.23	0.27	0.37	0.37	0.08	0.27	0.2	0.15	0.15	0.12
320200	Wuxi City	0.13	0.15	0.14	0.09	0.21	0.28	0.16	0.17	0.12	0.12	0.1	0	0.12	0	0	0	0	0.1	0	0	0	0	0.11	0.1	0.14	0.26	0.57	0.47	0.27	0.2	0.12	0.05	0.05	0	0.11	0.09	0.06	0.22	0	0.11	0.07	0.08	0	0	0.09	0.03	0.07	0.06
320300	Xuzhou City	0.07	0	0	0	0	0.1	0	0	0	0	0	0	0	0	0	0	0	0	0	0.12	0	0	0.11	0.09	0.13	0.17	0.16	0	0.14	0.09	0	0	0.08	0.05	0	0	0	0.07	0	0.09	0	0.1	0	0.06	0	0	0	0.05
320400	Changzhou City	0.07	0	0.09	0.09	0.13	0.11	0.09	0.14	0.12	0.12	0	0	0	0	0	0	0	0	0	0	0	0	0	0.09	0.11	0.22	0.21	0.19	0.2	0.15	0.09	0.1	0	0.07	0.12	0.09	0.07	0.11	0.11	0.16	0.06	0.16	0.08	0	0	0	0.08	0.05
320500	City of Suzhou	0.3	0.4	0.27	0.35	0.43	0.41	0.36	0.39	0.34	0.35	0.2	0.24	0.27	0.3	0.35	0.26	0.24	0.17	0.16	0.13	0.14	0.14	0.21	0.22	0.33	0.67	0.9	0.72	0.62	0.3	0.27	0.37	0.37	0.17	0.22	0.24	0.26	0.18	0.43	0.38	0.37	0.21	0.22	0.27	0.09	0.14	0.22	0.19
320600	Nantong City	0.1	0	0.07	0.1	0.13	0.14	0.11	0.16	0.11	0	0	0	0	0	0	0	0	0	0	0	0	0	0	0.08	0.12	0.11	0.22	0.18	0.12	0	0.1	0.06	0	0.05	0	0	0	0	0	0	0.06	0.06	0	0.05	0	0	0.05	0.05
320700	Lianyungang City	0	0	0	0	0	0	0	0	0	0	0	0	0	0	0	0	0	0	0	0	0	0	0	0	0	0	0	0	0	0	0	0	0	0	0	0	0	0	0	0	0.05	0	0	0	0	0	0	0
320800	Huai'an City	0	0	0	0	0	0	0	0	0	0	0	0	0	0	0	0	0	0	0	0	0	0	0	0	0	0	0	0	0	0	0	0.06	0	0.06	0	0	0	0	0.06	0	0	0	0	0	0	0	0	0
320900	Yancheng	0	0	0	0	0	0	0	0	0	0	0	0	0	0	0	0	0	0	0	0	0	0	0	0	0	0	0	0	0	0	0	0	0	0.07	0.04	0	0	0	0	0	0	0	0	0.05	0	0.04	0	0
321000	Yangzhou City	0	0	0	0	0	0	0	0	0	0	0	0	0	0	0	0	0	0	0	0	0	0	0	0	0	0.09	0.18	0	0.14	0	0	0.04	0.07	0	0	0	0	0	0	0	0	0.09	0	0	0	0	0	0.06
321100	Zhenjiang City	0	0	0	0	0	0	0	0	0	0	0	0	0	0	0	0	0	0	0	0	0	0	0	0	0	0.11	0.17	0	0.1	0	0	0	0.04	0	0.05	0	0	0	0	0	0	0	0	0	0	0	0	0
321200	Taizhou City	0	0	0	0	0	0	0	0	0	0	0	0	0	0	0	0	0	0	0	0	0	0	0	0	0	0	0	0	0.08	0	0	0	0.07	0	0	0	0	0	0	0	0	0	0	0	0	0	0	0
321300	Suqian City	0	0	0	0	0	0	0	0	0	0	0	0	0	0	0	0	0	0	0	0	0	0	0	0	0	0	0.13	0	0	0	0.06	0	0	0	0	0	0	0	0	0	0	0	0	0	0	0	0	0
330100	Hangzhou City	0.53	0.65	0.49	0.46	0.75	0.69	0.58	0.61	0.6	0.55	0.44	0.39	0.64	0.57	0.46	0.47	0.39	0.3	0.31	0.24	0.23	0.21	0.25	0.3	0.28	0.71	0.92	0.84	0.63	0.64	0.48	0.42	0.54	0.31	0.34	0.46	0.3	0.33	0.53	0.4	0.42	0.45	0.53	0.59	0.44	0.44	0.47	0.66
330200	Ningbo City	0.18	0.35	0.19	0.21	0.32	0.3	0.23	0.22	0.19	0.21	0.16	0.19	0.23	0.2	0.2	0.19	0.19	0.13	0.14	0.11	0.13	0.16	0.22	0.3	0.41	0.73	0.65	0.48	0.36	0.29	0.28	0.16	0.19	0.15	0.15	0.14	0.17	0.1	0.17	0.34	0.18	0.18	0.15	0.28	0.2	0.1	0.15	0.2
330300	Wenzhou City	0.33	0.45	0.38	0.31	0.46	0.38	0.38	0.41	0.37	0.37	0.29	0.29	0.36	0.32	0.36	0.32	0.3	0.28	0.36	0.35	0.36	0.34	0.37	0.45	0.48	0.7	0.75	0.43	0.43	0.27	0.25	0.24	0.24	0.08	0.1	0.05	0.04	0.17	0.06	0	0.06	0.06	0.06	0.13	0.21	0.03	0	0.07
330400	Jiaxing City	0.11	0.14	0.09	0.09	0.1	0.1	0.09	0	0	0	0.08	0.09	0	0	0	0	0	0.11	0	0	0	0	0.11	0.13	0.09	0.21	0.26	0.23	0.15	0.15	0.12	0.07	0.07	0.07	0	0.05	0.05	0.05	0	0	0	0	0.08	0.06	0.07	0.07	0.15	0.1
330500	Huzhou City	0	0	0	0	0	0	0	0	0	0	0	0	0	0	0	0	0	0	0	0	0	0	0	0	0	0	0.16	0	0	0	0	0	0.04	0	0	0	0	0	0	0	0	0.06	0	0	0	0.03	0	0
330600	Shaoxing City	0	0	0	0.07	0.11	0	0.1	0.11	0	0.11	0.08	0	0	0	0	0	0	0	0	0	0	0	0.09	0.11	0.1	0.14	0.27	0	0.11	0.23	0.06	0.08	0.09	0.17	0	0.06	0	0	0.06	0	0	0.08	0.05	0.05	0.07	0	0	0.05
330700	Jinhua City	0.13	0.14	0.11	0.16	0.18	0.14	0.16	0.19	0.16	0.16	0.09	0.1	0.13	0	0	0	0	0	0	0	0.11	0.13	0.17	0.17	0.13	0.27	0.25	0.2	0.24	0.25	0.18	0.09	0.07	0.11	0.04	0.06	0.04	0	0.08	0.08	0.06	0.06	0.05	0.1	0.13	0.11	0.13	0.08
330800	Quzhou City	0	0	0	0	0	0	0	0	0	0	0	0	0	0	0	0	0	0	0	0	0	0.1	0.11	0.08	0.08	0.1	0	0.14	0	0	0	0	0	0.08	0	0.11	0.05	0	0	0.08	0	0.05	0.05	0.05	0.07	0.03	0.07	0.08
330900	Zhoushan City	0.12	0.12	0.12	0.15	0.13	0.13	0	0	0	0.1	0.12	0.15	0.13	0	0	0.14	0.12	0	0	0	0	0	0	0	0	0	0	0	0	0	0	0	0	0	0	0	0	0	0	0.08	0.06	0.04	0	0.13	0	0.04	0	0.08
331000	Taizhou City	0.11	0.15	0.09	0.17	0.2	0.21	0.23	0.17	0.18	0.18	0.15	0.12	0.12	0.13	0.13	0.12	0	0	0	0	0	0.09	0.11	0.17	0.14	0.14	0.25	0.16	0.21	0.16	0.17	0.09	0.17	0	0.07	0.05	0.05	0.09	0.07	0	0.08	0.05	0	0.05	0.07	0.05	0.07	0.07
331100	Yeosu City	0	0	0	0	0.09	0	0	0	0	0	0	0	0	0	0	0	0	0	0	0	0	0	0	0	0	0	0	0	0	0	0	0	0	0	0	0	0	0	0	0	0	0	0.06	0	0	0	0	0
340100	Hefei City	0.28	0.27	0.25	0.2	0.44	0.32	0.29	0.31	0.27	0.27	0.24	0.27	0.4	0.32	0.31	0.33	0.31	0.28	0.27	0.29	0.25	0.2	0.2	0.22	0.21	0.36	0.7	0.4	0.42	0.31	0.2	0.1	0.05	0.16	0.06	0.11	0	0.09	0.2	0.31	0.21	0.14	0.09	0.05	0.05	0.08	0.07	0.07
340200	Wuhu city	0	0	0	0	0	0	0.12	0	0	0	0	0	0	0	0	0	0	0	0	0	0	0	0	0	0	0.11	0.17	0	0	0	0	0	0	0	0	0	0	0	0	0.06	0.06	0	0	0	0	0	0	0.05
340300	Bengbu City	0	0	0	0	0	0	0	0	0	0	0	0	0	0.18	0.13	0.14	0.16	0.17	0.24	0.19	0.15	0.11	0.1	0	0.08	0.12	0.12	0	0	0	0	0	0.04	0	0.06	0	0	0.07	0.08	0.05	0.06	0	0.04	0	0	0	0	0
340400	Huainan City	0	0	0	0	0	0	0	0	0	0	0	0	0	0	0	0	0	0	0	0.13	0.11	0	0.08	0.08	0.08	0	0	0.14	0	0.1	0.08	0.07	0	0	0	0.08	0	0	0.07	0	0	0	0.04	0	0	0.03	0	0
340500	Maanshan City	0	0	0	0	0	0	0	0	0	0	0	0	0	0	0	0	0	0	0	0	0	0	0	0	0	0	0	0	0	0	0	0	0	0	0	0	0	0	0	0	0	0	0	0.06	0	0	0	0
340600	Huaibei City	0	0	0	0	0	0	0	0	0	0	0	0	0	0	0	0	0	0	0	0	0	0	0	0	0	0	0	0	0	0	0	0	0	0	0	0	0	0	0	0	0	0	0	0	0	0	0	0
340700	Tongling City	0	0	0	0	0	0	0	0	0	0	0	0	0	0	0	0	0	0	0	0	0	0	0	0	0	0	0	0	0	0	0	0	0	0	0	0	0	0	0	0.09	0	0.05	0	0	0	0	0	0
340800	Anqing City	0	0.14	0.13	0.08	0.09	0	0.14	0.14	0.13	0.1	0.08	0.13	0.13	0.19	0.19	0.2	0.27	0.24	0.22	0.21	0.2	0.16	0.13	0.1	0	0.11	0.16	0	0	0	0.1	0	0	0	0.05	0	0.06	0.07	0.13	0	0	0.12	0.09	0.05	0.08	0.03	0.14	0
341000	Huangshan City	0	0	0	0	0	0	0	0	0	0	0	0	0	0	0	0	0	0	0	0	0	0	0	0	0	0	0	0	0	0	0	0	0	0	0	0	0.07	0	0	0	0	0	0	0	0	0	0	0
341100	Chuzhou City	0	0	0	0	0	0	0	0	0	0	0	0	0	0	0	0	0	0	0	0	0	0	0	0	0	0	0	0	0	0	0	0	0	0	0	0	0	0.07	0	0	0	0	0	0	0	0	0.04	0
341200	Fuyang City	0.1	0.19	0.14	0.12	0.19	0.18	0.17	0.19	0.25	0.18	0.17	0.2	0.31	0.39	0.38	0.42	0.4	0.42	0.46	0.49	0.35	0.25	0.24	0.2	0.16	0.21	0.41	0.27	0.19	0.21	0.24	0.07	0.07	0.1	0.06	0.12	0.05	0.07	0.2	0.16	0.06	0	0.06	0.1	0.04	0.03	0.13	0
341300	Suzhou City	0	0	0	0	0	0	0	0	0	0	0	0	0	0	0	0	0	0.11	0.12	0.12	0.12	0.09	0	0	0.08	0	0	0	0	0	0	0	0	0	0	0.05	0	0.07	0	0	0	0	0	0	0	0	0	0
341500	Lu'an City	0	0	0	0	0	0	0	0	0	0	0	0	0	0	0	0	0	0	0	0	0.13	0.13	0	0.08	0.08	0.12	0.15	0.11	0	0.11	0	0.12	0.09	0	0.08	0.05	0.06	0.11	0	0	0.07	0	0	0	0	0	0	0.06
341600	Bozhou City	0	0	0	0	0	0	0	0	0.13	0	0	0.09	0.19	0.19	0.21	0.19	0.19	0.16	0.16	0.15	0.12	0.09	0	0	0	0	0	0	0	0.1	0	0.04	0.07	0	0	0	0	0	0	0	0	0	0.05	0	0.03	0.02	0	0
341700	Chizhou City	0	0	0	0	0	0	0	0	0	0	0	0	0	0	0	0	0	0	0	0	0	0	0	0	0	0	0	0	0	0	0	0	0	0	0	0	0	0	0	0	0	0	0.04	0	0.03	0	0	0.05
341800	Xuancheng	0	0	0	0	0	0	0	0	0	0	0	0	0	0	0	0	0	0	0	0	0	0	0	0	0	0	0	0	0	0	0	0	0	0	0	0	0	0	0	0	0	0	0	0.06	0	0	0	0
350100	Fuzhou City	4.6	5.73	5.48	4.84	6.71	5.8	5.86	5.79	5.67	5.85	5.22	4.68	5.66	4.88	4.63	3.99	3.82	3.34	2.97	2.67	2.42	2.55	2.71	3.04	2.97	3.04	3	3.41	3.71	4.03	3.65	3.11	4.19	4.68	3.83	3.58	3.1	3.6	4.13	5.81	5.73	4.58	4.04	4.03	3.77	3.56	4.25	5.25
350200	Xiamen City	0	0	0	0	0	0	0	0	0	0	0	0	0	0	0	0	0	0	0	0	0	0	0	0	0	0	0	0	0	0	0	0	0	0	0	0	0	0	0	0	0	0	0	0	0	0	0	0
350300	Putian City	2.2	2.68	3.09	2.64	2.39	2.3	2.28	2.48	2.59	2.43	2.76	2.38	2.21	2.21	2.16	2.46	2.24	2.62	2.5	3.09	2.84	3.64	4.08	4.17	4.46	2.75	2.52	2.68	2.29	1.84	1.78	2.15	2.01	2.07	2.65	2.41	2.78	2.67	2.96	2.15	2.23	2.06	2.04	2.42	2.25	2.61	2.66	2.63
350400	Sanming City	2.78	3.15	2.6	2.25	2.54	2.26	2.35	2.46	2.69	2.54	2.85	2.94	2.84	2.66	3.11	3.72	4.02	4.26	4.41	4.84	5.59	6.22	6.17	5.62	4.88	4.55	4.06	3.63	3.67	3.93	4.35	3.85	4.61	4.47	3.78	3.62	3.77	2.98	2.14	2.49	2.83	2.98	2.54	2.44	2.87	2.4	3.16	3.14
350500	Quanzhou City	24.66	18.03	23.83	23.98	19.58	18.78	19.03	18.17	16.88	19.96	22.09	20.04	16.73	15.38	15.99	15.81	14.63	16.66	14.02	14.09	14.71	17.06	18.14	19.35	18.58	17.69	15.81	16.75	19.21	21.64	23.22	25.78	24.16	23.62	26	27.67	24.94	24.91	24	23.23	25.21	26.36	27.77	25.35	26.59	30.74	27.6	28.02
350600	Zhangzhou City	29.31	19.08	28.75	28.07	22.72	24.05	23.75	21.71	20.65	24.25	26.98	25.24	20.92	19.76	18.78	17.84	16.2	17.13	14.53	14.46	15.69	17.95	21.19	25.39	26.24	24.45	20.28	21.87	25.05	28.43	30.06	34.68	33.15	31.18	33.53	34.95	36.58	35.76	33.57	29.6	33.79	36.95	38.99	38.24	40.34	40.46	36.13	36.81
350700	Nanping City	1.49	1.86	1.4	1.47	1.6	1.59	1.69	1.74	1.84	1.63	1.49	1.55	1.73	1.64	1.92	2.2	2.26	2.29	2.45	2.8	3.27	3.47	3.53	3.56	3	2.85	3.04	2.46	2.28	2.03	2.18	1.51	1.4	1.26	0.88	0.79	0.74	0.75	0.91	1.13	1.2	1.08	1.06	1.1	1.07	0.63	1.07	0.97
350800	Longyan City	5.67	5.51	5.27	5.22	4.95	4.68	4.45	4.27	4.42	4.66	6.54	6.31	5.44	4.78	5.47	6.38	7.02	8.3	9.21	10.42	11.8	13.05	12	9.73	9.84	8.45	5.95	5.1	5.02	5.13	5.81	6.42	7.88	8.69	8.85	8.03	8.59	8.3	7.3	5.89	4.95	5	4.72	5.12	5.29	5.82	5.41	5.16
350900	Ningde City	1.23	1.52	1	1.08	1.22	1.24	1.49	1.52	1.37	1.24	1.17	1.23	1.21	1.05	1.11	1.41	1.47	1.5	1.38	1.5	1.7	2.13	2.24	2.23	2.01	1.54	1.59	1.42	1.31	1.47	1.32	1.13	1.31	1.36	1	0.88	0.88	1.09	0.85	1.46	0.97	0.94	1.03	0.93	1.14	0.71	0.75	0.73
360100	Nanchang city	0.37	0.58	0.36	0.34	0.59	0.44	0.42	0.43	0.46	0.43	0.38	0.42	0.55	0.56	0.58	0.67	0.68	0.62	0.6	0.62	0.52	0.49	0.43	0.39	0.27	0.31	0.41	0.45	0.42	0.48	0.44	0.24	0.17	0.28	0.31	0.22	0.26	0.29	0.26	0.48	0.45	0.24	0.34	0.24	0.19	0.18	0.23	0.28
360200	Jingdezhen City	0.1	0	0.1	0.09	0.09	0	0	0.11	0.13	0.09	0	0.09	0	0.13	0.15	0.15	0.16	0.18	0.2	0.22	0.2	0.16	0.13	0.11	0.09	0.18	0.17	0.11	0.19	0.1	0	0.05	0.09	0	0.05	0.05	0.04	0	0.05	0	0	0	0	0.12	0.05	0.08	0.09	0.07
360300	Pingxiang City	0	0	0	0	0	0	0	0	0	0	0	0	0	0	0	0.11	0.15	0.14	0.15	0.19	0.19	0.15	0.12	0.12	0.08	0	0	0	0	0	0.17	0.08	0.05	0	0	0.1	0	0	0.05	0	0	0.04	0	0.06	0.04	0.04	0	0
360400	Jiujiang City	0.19	0.3	0.21	0.23	0.28	0.28	0.29	0.34	0.39	0.31	0.27	0.33	0.38	0.5	0.61	0.69	0.76	0.79	0.87	0.76	0.68	0.64	0.45	0.36	0.27	0.18	0.18	0.23	0.21	0.23	0.22	0.11	0.09	0.05	0	0.1	0.07	0	0.13	0.2	0.13	0.08	0.16	0.08	0.1	0.1	0.11	0.07
360500	Xinyu City	0	0	0	0	0	0	0	0	0	0	0	0	0	0	0	0	0	0	0.12	0	0	0	0	0	0	0	0	0	0	0	0	0	0	0	0	0	0	0	0	0	0	0	0	0	0	0	0	0
360600	Yingtan City	0.08	0.15	0.09	0.09	0.12	0.11	0.16	0.18	0.17	0.13	0.13	0.15	0.15	0.27	0.23	0.25	0.37	0.33	0.43	0.45	0.41	0.42	0.34	0.27	0.25	0.24	0.2	0.16	0.13	0.14	0.08	0.07	0.07	0.11	0.04	0.05	0.07	0	0.05	0.09	0.07	0.14	0.11	0.1	0	0.03	0	0.1
360700	Ganzhou City	1.01	1.25	0.8	0.8	0.93	1.05	0.93	1.04	1.25	1.1	1.18	1.63	1.58	1.83	2.1	2.71	2.89	3.24	3.31	3.11	2.96	2.53	1.93	1.4	1.13	1.01	0.86	0.86	0.88	0.8	0.92	0.79	1.04	0.97	0.79	0.62	0.76	0.76	0.71	0.57	0.42	0.37	0.47	0.31	0.35	0.57	0.58	0.75
360800	Ji'an City	0.27	0.41	0.22	0.27	0.3	0.32	0.3	0.36	0.47	0.41	0.37	0.45	0.51	0.67	0.8	1.03	1.05	1.21	1.51	1.38	1.28	1.1	0.8	0.56	0.48	0.37	0.27	0.19	0.27	0.32	0.28	0.27	0.28	0.14	0.17	0.07	0.12	0.2	0.22	0.19	0.08	0.1	0.11	0.1	0.04	0.11	0	0.13
360900	Yichun City	0.2	0.45	0.2	0.26	0.3	0.29	0.29	0.32	0.43	0.31	0.33	0.43	0.55	0.59	0.69	0.77	0.93	0.88	0.96	0.99	0.84	0.83	0.71	0.74	0.46	0.31	0.27	0.23	0.27	0.27	0.19	0.12	0.15	0.18	0.1	0.12	0.05	0.07	0.15	0.13	0.08	0.06	0.09	0.09	0.08	0.04	0.21	0.04
361000	Fuzhou City	0.38	0.71	0.46	0.42	0.53	0.46	0.55	0.61	0.6	0.5	0.53	0.67	0.84	1	1.24	1.48	1.49	1.72	2.29	2.07	1.96	1.69	1.35	1.08	0.88	0.63	0.52	0.38	0.49	0.44	0.38	0.32	0.22	0.36	0.24	0.23	0.36	0.17	0.2	0.16	0.15	0.24	0.27	0.28	0.15	0.21	0.29	0.4
361100	Shangrao City	0.46	0.74	0.48	0.51	0.55	0.57	0.69	0.72	0.92	0.69	0.69	0.87	1.07	1.39	1.6	2.01	2.26	2.39	2.92	2.73	2.28	2.16	1.49	1.3	1.03	0.69	0.56	0.38	0.53	0.4	0.48	0.31	0.45	0.26	0.2	0.19	0.05	0.07	0	0.13	0.15	0.14	0.11	0.18	0.16	0.3	0.2	0.13
370100	Jinan city	0.11	0.2	0.09	0.15	0.22	0.25	0.35	0.23	0.26	0.21	0.17	0.22	0.21	0.18	0.21	0.16	0.15	0.12	0.16	0.13	0	0	0.08	0.12	0.17	0.45	0.62	0.55	0.44	0.15	0.11	0.13	0.12	0.08	0.05	0.06	0	0.07	0	0.19	0.08	0.13	0.13	0.09	0	0.05	0.08	0.11
370200	Qingdao City	0.18	0.33	0.2	0.18	0.26	0.34	0.27	0.27	0.26	0.23	0.18	0.13	0.17	0.24	0.22	0.15	0.11	0	0	0	0.11	0	0.09	0.13	0.2	0.26	0.36	0.52	0.23	0.16	0.2	0.21	0.18	0.12	0.13	0.05	0.15	0.1	0.25	0.3	0.12	0.16	0.06	0.09	0.07	0.05	0.14	0.07
370300	Zibo City	0	0	0	0	0	0	0	0	0	0	0	0	0	0	0	0	0	0	0	0	0	0	0	0	0	0.13	0.15	0	0	0	0	0	0	0	0	0	0	0	0	0	0	0	0	0	0	0	0	0
370400	Zaozhuang City	0	0	0	0	0	0	0	0	0	0	0	0	0	0	0	0	0	0	0	0	0	0	0	0	0	0.09	0	0	0	0	0	0	0	0	0	0	0	0	0	0	0	0	0	0	0.03	0.02	0	0
370500	Dongying City	0	0	0	0	0	0	0	0	0	0	0	0	0	0	0	0	0	0	0	0	0	0	0	0	0	0	0	0	0	0	0	0	0	0	0	0	0	0	0	0	0	0	0	0	0	0	0	0
370600	Yantai City	0.08	0	0	0	0	0.15	0	0	0.11	0	0	0	0	0	0	0	0	0	0	0	0	0	0	0	0.1	0.18	0.17	0.21	0.11	0.09	0	0	0.06	0	0.05	0	0.05	0.12	0.06	0.11	0	0	0	0	0	0	0	0
370700	Weifang City	0	0	0	0	0	0	0.1	0.11	0	0	0	0	0	0	0	0	0	0	0	0	0	0	0	0	0	0	0.12	0	0.15	0.08	0.07	0.05	0	0	0	0.06	0.08	0.05	0.06	0.06	0.07	0	0	0	0.08	0	0	0
370800	Jining City	0	0	0	0	0	0	0	0	0	0	0	0	0	0.15	0.13	0	0	0	0	0	0	0	0	0	0	0	0	0	0	0	0	0	0	0	0	0	0	0	0	0	0	0	0	0	0	0	0	0
370900	Tai'an City	0	0	0	0	0	0	0	0	0	0	0	0	0	0	0	0	0	0	0	0	0	0	0	0	0	0	0	0.11	0	0	0	0	0	0	0	0	0	0	0	0	0	0	0	0	0.04	0	0	0
371000	Weihai	0	0	0	0	0	0	0	0	0	0	0	0	0	0	0	0	0	0	0	0	0	0	0	0	0	0	0	0.1	0	0	0	0.07	0	0	0	0	0	0	0	0	0.06	0	0	0	0	0.03	0.05	0
371100	Rizhao City	0	0	0	0	0	0	0	0	0	0	0	0	0	0	0	0	0	0	0	0	0	0	0	0	0	0	0	0	0	0	0	0	0	0	0	0	0	0	0	0	0	0	0	0	0	0	0	0
371300	Linyi City	0	0	0	0	0	0	0	0	0	0	0	0	0	0	0	0	0	0	0	0	0	0	0	0	0	0	0	0	0	0	0	0	0	0	0	0	0	0	0	0	0	0	0	0	0	0	0	0
371400	Texas City	0	0	0	0	0	0	0	0	0	0	0	0	0	0	0	0	0	0	0	0	0	0	0	0	0	0	0	0	0	0	0	0	0	0	0	0	0	0	0	0	0	0	0	0.05	0	0	0	0
371500	Talk about the city	0	0	0	0	0	0	0	0	0	0	0	0	0	0	0	0	0	0	0	0	0	0	0	0	0	0	0	0	0	0	0	0	0	0	0	0	0	0	0	0	0	0	0	0	0	0	0	0
371600	Binzhou City	0	0	0	0	0	0	0	0	0	0	0	0	0	0	0	0	0	0	0	0	0	0	0	0	0	0	0	0	0	0	0	0	0	0	0	0	0	0	0	0	0	0	0	0	0	0	0	0
371700	Heze City	0.07	0.13	0	0	0.1	0	0	0.13	0.13	0	0	0.09	0.11	0.21	0.16	0.17	0.16	0.15	0.18	0.19	0.18	0.16	0.16	0.16	0.17	0.13	0.11	0	0	0	0	0	0	0	0	0	0.05	0	0.06	0	0	0	0.04	0.13	0.09	0	0	0
410100	Zhengzhou City	0.33	0.29	0.3	0.32	0.49	0.52	0.42	0.5	0.4	0.37	0.27	0.3	0.4	0.41	0.41	0.35	0.26	0.29	0.3	0.23	0.19	0.13	0.17	0.15	0.42	0.56	1.13	1.1	0.64	0.55	0.34	0.09	0.25	0.32	0.32	0	0.23	0.2	0.37	0.44	0.36	0.22	0.12	0.22	0.28	0.32	0.8	0.52
410200	Kaifeng city	0.1	0.21	0.1	0.14	0.12	0.12	0.1	0.19	0.2	0.15	0.13	0.13	0.19	0.27	0.25	0.24	0.29	0.25	0.29	0.34	0.28	0.19	0.15	0.15	0.23	0.16	0	0.17	0.15	0.1	0.13	0.07	0	0.07	0.12	0	0.06	0	0.07	0.06	0	0.14	0	0.05	0	0.06	0.16	0.1
410300	Luoyang City	0.07	0.12	0.07	0.1	0	0	0.1	0.12	0.14	0.1	0.09	0	0.11	0.14	0.14	0.13	0.13	0	0	0	0	0	0	0.08	0.12	0.15	0.32	0.21	0.27	0.16	0	0.13	0	0.11	0.1	0	0	0.1	0	0.12	0.07	0.05	0	0.05	0.04	0.03	0	0.04
410400	Pingdingshan City	0	0	0	0	0	0	0	0	0.11	0	0	0.09	0	0.13	0.16	0.13	0.15	0.1	0.12	0.14	0.16	0.08	0	0.1	0	0.09	0.11	0.19	0	0	0	0.04	0	0	0	0	0	0	0.08	0.05	0	0	0.06	0.08	0	0.03	0	0.16
410500	Anyang city	0	0.13	0.09	0.09	0	0	0	0.11	0	0	0	0	0.12	0.14	0.12	0	0	0	0	0	0	0	0	0	0	0	0.13	0	0	0	0	0	0	0	0	0	0	0	0	0.06	0.06	0.1	0.05	0	0	0	0	0.05
410600	Hebi City	0	0	0	0	0	0	0	0	0	0	0	0	0	0	0	0	0	0	0	0	0	0	0	0	0	0	0	0	0	0	0	0	0	0	0	0	0	0	0	0	0	0	0	0	0	0	0	0.05
410700	Xinxiang City	0	0	0	0	0	0	0	0	0	0	0	0	0	0	0	0	0	0	0	0	0	0	0	0	0	0.09	0.12	0	0.1	0	0	0	0	0.07	0.12	0	0	0.05	0	0	0	0	0.09	0	0	0.04	0.09	0.32
410800	Jiaozuo City	0	0	0	0	0	0	0	0	0	0	0	0	0	0	0	0	0	0	0	0	0	0	0	0.07	0.09	0.09	0	0.11	0	0	0.12	0	0	0	0.06	0	0	0	0.06	0	0.1	0.05	0	0.06	0.03	0	0	0
410900	Puyang City	0	0	0	0	0	0	0	0	0	0	0	0	0	0	0	0	0	0	0	0	0	0	0	0	0	0	0	0	0	0	0	0	0	0	0	0	0	0	0	0	0	0	0	0	0	0	0.04	0
411000	Xuchang City	0	0.13	0.12	0.1	0.11	0	0	0.14	0.15	0	0.12	0.11	0.15	0.27	0.26	0.23	0.26	0.2	0.22	0.25	0.24	0.13	0.15	0.1	0.15	0.13	0.23	0.21	0.21	0.13	0.16	0.08	0.07	0.12	0.1	0	0.05	0.09	0.13	0	0.05	0.05	0	0.1	0.03	0.06	0.11	0.14
411100	Luohe City	0	0	0	0	0	0	0	0	0	0	0	0	0	0	0	0	0	0	0	0	0	0	0	0	0	0	0.12	0	0	0.1	0	0.06	0	0.05	0	0	0.05	0.08	0	0.09	0.06	0	0.09	0	0	0.04	0.07	0.06
411200	Sanmenxia City	0	0	0	0	0	0	0	0	0	0	0	0	0	0	0	0	0	0	0	0	0	0	0	0	0	0	0	0	0	0	0	0	0	0	0	0	0	0	0	0	0	0	0	0	0	0	0	0.14
411300	Nanyang City	0.15	0.44	0.2	0.2	0.22	0.26	0.28	0.3	0.34	0.24	0.24	0.29	0.33	0.43	0.45	0.48	0.57	0.45	0.54	0.58	0.46	0.27	0.24	0.19	0.15	0.15	0.31	0.31	0.27	0.14	0.16	0.09	0	0	0.12	0	0.1	0	0	0.09	0	0.16	0.06	0.21	0.1	0.13	0.05	0.1
411400	Shangqiu City	0	0.14	0	0	0	0.11	0.09	0	0.12	0.09	0.08	0	0.11	0.2	0.19	0.13	0.15	0.17	0.18	0.17	0.16	0.09	0.09	0.09	0.11	0	0.11	0.13	0	0.08	0.09	0.06	0.06	0	0	0	0.05	0.05	0	0	0	0	0	0	0	0	0	0.05
411500	Xinyang City	0.12	0.21	0.15	0.18	0.14	0.16	0.17	0.21	0.25	0.17	0.17	0.2	0.29	0.33	0.35	0.37	0.37	0.25	0.29	0.33	0.32	0.23	0.22	0.15	0.13	0.12	0	0.11	0.1	0	0	0	0	0.09	0	0.07	0	0	0	0	0	0	0.05	0	0.07	0	0.05	0
411600	Zhoukou City	0.28	0.62	0.32	0.35	0.32	0.41	0.43	0.45	0.61	0.39	0.43	0.41	0.61	0.93	1.06	0.83	1.16	0.79	0.92	0.93	0.79	0.49	0.37	0.31	0.33	0.2	0.38	0.26	0.4	0.23	0.23	0.24	0.17	0.32	0.25	0.05	0.23	0.21	0	0	0.13	0.13	0.15	0.13	0.09	0.08	0.27	0.26
411700	Zhumadian City	0.11	0.23	0.14	0.16	0.16	0.19	0.19	0.2	0.22	0.15	0.18	0.12	0.21	0.26	0.28	0.29	0.32	0.23	0.25	0.27	0.22	0.14	0.12	0.1	0.12	0.13	0.13	0.13	0	0.14	0.09	0.09	0	0.09	0	0.11	0	0	0	0	0	0	0.05	0	0	0	0	0.06
419001	Jiyuan City	0	0	0	0	0	0	0	0	0	0	0	0	0	0	0	0	0	0	0	0	0	0	0	0	0	0	0	0	0	0	0	0	0	0	0	0	0	0	0	0	0	0	0	0	0	0	0	0
420100	Wuhan	0.44	0.51	0.35	0.41	0.66	0.58	0.52	0.61	0.64	0.65	0.43	0.49	0.52	0.6	0.61	0.59	0.5	0.43	0.42	0.42	0.35	0.24	0.13	0	0.1	0.1	0.13	0.2	0.24	0.18	0.2	0.14	0.12	0.11	0.06	0.17	0.11	0.08	0	1.18	0.36	0.25	0.08	0.17	0.04	0	0.04	0.04
420200	Yellowstone City	0	0	0	0	0	0	0	0	0	0	0	0	0	0	0.13	0.12	0.16	0	0.16	0.13	0.12	0.1	0	0	0	0	0	0	0	0	0	0	0	0	0	0	0	0	0	0	0	0	0	0	0	0	0	0
420300	Shiyan City	0	0	0	0	0	0	0	0	0	0	0	0	0	0	0	0	0.13	0	0.15	0.13	0	0.1	0	0	0	0	0	0	0	0	0	0	0	0	0	0	0	0.09	0	0	0	0	0	0	0	0	0	0
420500	Yichang City	0	0	0	0	0	0	0	0	0	0.09	0.08	0	0	0	0	0	0.16	0	0	0	0	0	0	0	0	0	0	0	0	0	0	0	0	0	0	0.06	0.07	0	0.1	0	0	0.06	0	0	0	0	0	0
420600	Xiangyang City	0.13	0.2	0.16	0.13	0.13	0.21	0.18	0.19	0.19	0.16	0.14	0.15	0.26	0.27	0.29	0.37	0.43	0.43	0.56	0.55	0.47	0.33	0.25	0.13	0.15	0	0.13	0.12	0	0	0	0	0	0	0.05	0	0	0	0	0	0	0	0	0	0	0	0	0
420700	Ezhou City	0	0	0	0	0	0	0	0	0	0	0	0	0	0	0	0	0	0	0	0	0	0	0	0	0	0	0	0	0	0	0	0	0	0	0	0	0	0	0	0	0	0	0	0	0	0	0	0
420800	Jingmen City	0	0	0	0	0	0	0	0	0	0	0	0	0	0	0	0	0	0	0.13	0.16	0.12	0	0	0	0	0	0	0	0	0	0	0	0	0	0	0	0	0	0	0	0	0	0	0	0	0	0	0
420900	Xiaogan City	0.06	0	0	0	0	0	0.11	0.11	0.14	0.1	0	0	0.11	0.14	0.13	0.12	0.12	0.16	0.18	0.17	0.17	0.15	0.1	0	0	0	0	0	0	0	0	0	0	0	0	0	0	0	0	0	0	0	0	0.05	0	0	0	0
421000	Jingzhou City	0.08	0.2	0.11	0.14	0.11	0.15	0.14	0.17	0.23	0.12	0.16	0.16	0.22	0.23	0.3	0.26	0.22	0.23	0.32	0.3	0.25	0.21	0.17	0.08	0	0	0	0	0	0	0	0	0	0	0	0	0	0	0	0	0	0	0	0	0.03	0	0	0
421100	Huanggang City	0.11	0.15	0.14	0.14	0.15	0.15	0.17	0.17	0.24	0.16	0.17	0.42	0.29	0.32	0.37	0.54	0.55	0.57	0.79	0.54	0.47	0.4	0.28	0.15	0.1	0	0	0	0	0	0	0	0	0	0	0	0	0	0	0	0	0	0.06	0	0	0	0	0
421200	Xianning City	0	0	0	0	0	0	0	0	0	0	0	0	0	0	0	0	0	0.11	0.12	0	0	0	0	0	0	0	0	0	0	0	0	0	0	0	0	0	0	0	0	0	0	0	0	0	0	0	0	0
421300	Suizhou City	0	0	0	0	0	0	0	0	0	0	0	0	0	0	0	0	0	0	0	0.15	0.12	0.1	0	0	0	0	0	0	0	0	0	0	0	0	0	0	0	0	0	0	0	0	0	0	0.03	0	0	0
422800	Enshi Tujia and Miao Autonomous Prefecture	0	0.13	0.07	0	0	0	0	0.1	0	0	0.08	0.11	0.14	0.2	0	0.15	0.31	0.19	0.17	0.2	0.14	0.09	0.08	0	0	0	0	0	0	0	0	0	0	0	0	0	0	0	0	0	0	0	0	0	0.03	0	0	0
429004	Xiantao City	0	0	0	0	0	0	0	0	0	0	0	0	0	0	0	0	0	0	0	0	0	0	0	0	0	0	0	0	0	0	0	0	0	0	0	0	0	0	0	0	0	0	0	0	0	0	0	0
429005	Qianjiang City	0	0	0	0	0	0	0	0	0	0	0	0	0	0	0	0	0	0	0	0	0	0	0	0	0	0	0	0	0	0	0	0	0	0	0	0	0	0	0	0	0	0	0	0	0	0	0	0
429006	Tianmen City	0	0	0	0	0	0	0	0	0	0	0	0	0	0	0	0	0	0	0	0	0	0	0	0	0	0	0	0	0	0	0	0	0	0	0	0	0	0	0	0	0	0	0	0	0	0	0	0
429021	Shennongjia Forest Area	0	0	0	0	0	0	0	0	0	0	0	0	0	0	0	0	0	0	0	0	0	0	0	0	0	0	0	0	0	0	0	0	0	0	0	0	0	0	0	0	0	0	0	0	0	0	0	0
430100	Changsha city	0.33	0.41	0.31	0.35	0.47	0.52	0.55	0.51	0.53	0.55	0.36	0.44	0.53	0.52	0.54	0.45	0.46	0.37	0.35	0.33	0.3	0.29	0.22	0.21	0.22	0.45	0.56	0.57	0.45	0.26	0.3	0.27	0.34	0.11	0.22	0.15	0.23	0.35	0.27	0.64	0.23	0.24	0.26	0.25	0.39	0.11	0.16	0.23
430200	Zhuzhou City	0	0	0	0	0	0.1	0.12	0	0.12	0.12	0.07	0.1	0	0.17	0.14	0.29	0.29	0.23	0.2	0.24	0.17	0.16	0.11	0.09	0	0.1	0	0	0	0	0.08	0	0.19	0.05	0.04	0.12	0.05	0.05	0.08	0.08	0	0.08	0.04	0.05	0	0.03	0	0
430300	Xiangtan City	0	0	0	0	0	0	0	0	0	0	0	0	0	0	0	0	0	0	0	0	0	0	0	0	0	0	0	0	0	0	0	0	0	0	0	0	0.04	0	0	0.08	0	0	0	0	0	0	0	0
430400	Hengyang city	0	0	0	0.08	0	0.1	0	0	0	0.11	0.14	0.1	0.16	0.17	0.21	0.26	0.27	0.21	0.24	0.22	0.21	0.16	0.1	0.1	0.11	0.09	0	0	0.12	0.12	0.08	0.11	0.07	0.13	0.14	0.07	0.09	0.08	0	0.08	0.05	0	0	0.06	0	0.07	0.13	0.06
430500	Shaoyang City	0.07	0.13	0.09	0.1	0.09	0.1	0.12	0.16	0.18	0.25	0.31	0.31	0.26	0.32	0.27	0.42	0.47	0.32	0.47	0.38	0.33	0.22	0.14	0.1	0	0.1	0	0.14	0.09	0.08	0.1	0	0.06	0.07	0	0.07	0	0	0.08	0.08	0.08	0.12	0.12	0	0.16	0	0	0.05
430600	Yueyang City	0	0	0.08	0.07	0	0.1	0	0.1	0	0	0.11	0.09	0	0.18	0.15	0.23	0.17	0.18	0.18	0.18	0.19	0.13	0.14	0.08	0	0	0	0.11	0	0.14	0	0	0	0.06	0	0	0.04	0	0	0	0.1	0.04	0.05	0	0	0	0	0
430700	Changde City	0	0	0	0	0	0	0	0	0.13	0.1	0.08	0	0.14	0.15	0.16	0.14	0.17	0.17	0.2	0.18	0.19	0.13	0.12	0.09	0	0	0	0	0	0	0	0	0.04	0	0.04	0.05	0	0.09	0.07	0.11	0.08	0.05	0.09	0.08	0.05	0	0	0
430800	Zhangjiajie City	0	0	0	0	0	0	0	0	0	0	0	0	0	0	0	0	0	0	0	0	0	0	0	0	0	0	0	0	0	0	0.06	0	0.04	0	0	0	0	0.05	0	0	0	0	0	0	0	0	0.07	0
430900	Yiyang City	0	0	0	0	0	0	0	0	0	0	0	0	0	0	0	0	0	0	0.12	0	0.11	0.09	0	0	0	0	0	0	0	0	0	0	0	0	0	0.05	0	0	0	0.12	0	0	0.05	0	0	0	0	0
431000	Chenzhou City	0	0	0	0	0	0	0	0	0	0	0	0	0	0	0	0.18	0.17	0.19	0.19	0.14	0.13	0.1	0.08	0	0	0.09	0	0	0	0.08	0	0	0	0	0	0	0	0	0.13	0	0	0	0	0	0	0	0	0
431100	Yongzhou City	0	0	0	0	0	0	0	0	0	0	0	0	0	0	0.13	0.15	0.15	0.11	0.16	0.17	0.14	0.11	0.1	0	0	0	0	0	0	0	0	0.04	0	0.06	0	0	0	0	0	0	0.06	0	0	0.05	0.05	0.07	0	0.04
431200	Huaihua City	0.12	0.31	0.24	0.18	0.12	0.2	0.24	0.22	0.26	0.23	0.28	0.24	0.3	0.38	0.38	0.37	0.51	0.39	0.43	0.42	0.43	0.25	0.17	0.08	0	0	0	0	0.1	0.11	0.11	0	0.07	0.07	0	0	0.08	0.11	0.13	0.08	0.15	0.08	0.04	0.08	0	0	0.13	0.05
431300	Loudi City	0	0	0	0	0	0	0	0	0	0	0	0	0	0	0	0.12	0.18	0.14	0.2	0.13	0.16	0.12	0.09	0.08	0	0	0	0	0	0	0	0	0.04	0	0	0	0	0	0.06	0	0	0	0	0	0	0	0	0.04
433100	Xiangxi Tujia and Miao Autonomous Prefecture	0.08	0.21	0.1	0.1	0.09	0.1	0.12	0.11	0.18	0.12	0.13	0.18	0.17	0.22	0.2	0.16	0.24	0.2	0.22	0.21	0.21	0.15	0.1	0	0	0	0	0	0	0	0	0	0	0	0	0	0	0	0	0	0	0	0.05	0.06	0	0.03	0.08	0.07
440100	City of Guangzhou	1	1.13	0.9	0.99	1.44	1.25	1.16	1.14	0.97	1.01	0.72	0.82	1.1	0.93	0.77	0.72	0.59	0.47	0.47	0.36	0.35	0.3	0.3	0.3	0.29	0.42	0.78	0.98	0.92	0.72	0.7	0.6	0.56	0.81	0.75	0.7	0.72	0.74	0.78	1.11	1.12	0.85	0.71	0.7	0.51	0.48	0.75	0.59
440200	Shaoguan City	0	0	0	0	0	0	0	0	0	0	0	0	0	0	0	0	0	0	0	0	0	0	0	0	0	0	0	0	0	0	0	0.08	0.07	0.06	0	0	0.11	0	0	0.08	0.07	0	0.04	0	0.03	0	0	0
440300	Shenzhen City	1.3	1.7	1.29	1.27	2.41	1.97	1.42	1.63	1.26	1.44	1.14	1.02	1.66	1.21	1.08	0.97	0.8	0.56	0.45	0.42	0.34	0.32	0.37	0.35	0.42	0.75	1.21	1.21	1.27	1.29	1.49	0.92	1.03	1.37	0.84	0.85	0.77	1.23	1.87	2.02	2.1	1.62	1	0.86	0.86	0.63	1.06	1.01
440400	Zhuhai City	0.12	0.15	0.13	0.09	0.14	0.11	0.1	0	0	0.12	0.07	0.1	0.11	0	0	0	0.12	0	0	0	0	0	0	0	0	0	0.11	0	0	0.17	0.06	0.07	0.05	0	0.06	0.05	0	0.08	0.1	0.11	0.12	0.21	0.16	0	0	0.06	0.1	0
440500	Shantou City	0.4	0.43	0.38	0.4	0.37	0.32	0.35	0.35	0.32	0.37	0.36	0.3	0.35	0.34	0.32	0.25	0.24	0.26	0.29	0.28	0.28	0.35	0.42	0.37	0.33	0.38	0.27	0.26	0.24	0.28	0.25	0.13	0.21	0.22	0.18	0.29	0.28	0.37	0.25	0.42	0.52	0.4	0.32	0.33	0.26	0.18	0.29	0.24
440600	Foshan city	0.2	0.31	0.2	0.22	0.31	0.3	0.29	0.22	0.23	0.23	0.14	0.16	0.18	0.15	0.15	0.17	0	0.12	0	0	0	0.09	0.1	0.1	0.09	0.17	0.23	0.2	0.23	0.11	0.15	0.2	0.09	0.09	0.17	0.1	0.11	0.1	0.21	0.4	0.23	0.14	0.26	0.13	0.13	0.13	0.21	0.1
440700	Jiangmen City	0	0.12	0	0	0	0	0	0	0	0	0	0	0	0	0	0	0	0	0	0	0	0	0	0	0	0	0	0	0.08	0	0.1	0.05	0.07	0	0	0	0.05	0.07	0	0	0	0.05	0	0	0	0	0.07	0
440800	Zhanjiang City	0	0	0	0	0	0	0.09	0	0	0.11	0	0	0	0	0	0	0	0	0	0	0	0	0	0	0	0	0	0	0.1	0	0.06	0	0.09	0.06	0	0.14	0	0.15	0.08	0.09	0.07	0.05	0.08	0	0.04	0.05	0.22	0.09
440900	Maoming City	0	0	0	0	0	0	0	0	0	0	0	0	0	0	0	0	0	0	0	0	0	0	0	0	0	0	0	0	0	0	0	0.05	0	0	0	0	0	0	0	0	0	0	0	0	0	0	0	0
441200	Zhaoqing City	0	0	0	0	0	0	0	0	0	0	0	0	0	0	0	0	0	0	0	0	0	0	0	0	0	0	0	0	0	0	0	0	0.05	0	0	0	0	0	0	0	0	0	0	0	0	0	0	0
441300	Huizhou City	0.21	0.23	0.19	0.17	0.22	0.25	0.2	0.18	0.18	0.17	0.17	0.16	0.18	0.26	0.2	0.17	0.13	0.11	0	0.12	0	0.09	0.11	0.11	0.14	0.17	0.15	0.2	0.24	0.17	0.27	0.16	0.1	0.21	0.12	0.17	0.15	0.21	0.22	0.37	0.44	0.14	0.16	0.22	0.15	0.18	0.14	0.09
441400	Meizhou City	0.06	0.16	0.1	0.11	0.16	0.13	0	0	0	0.09	0.09	0.11	0.11	0	0	0.11	0	0.15	0.15	0.19	0.17	0.17	0.18	0.12	0.12	0.13	0.11	0.11	0.13	0	0.1	0.15	0.17	0.14	0	0.06	0.07	0.11	0.07	0.11	0.05	0	0	0	0.08	0.04	0.04	0.08
441500	Shanwei City	0	0	0	0	0.09	0	0	0	0	0	0	0	0	0	0	0	0	0	0	0	0	0	0	0	0	0	0	0.13	0.09	0.1	0	0.06	0.08	0.11	0.11	0.21	0.07	0.1	0.21	0	0	0.12	0	0.06	0.14	0.04	0.1	0.04
441600	Heyuan City	0	0	0	0	0	0	0	0	0	0	0	0	0	0	0	0	0	0	0	0	0	0	0	0	0	0	0	0	0	0	0	0	0	0	0	0	0	0	0	0.06	0	0	0.05	0.05	0	0.02	0	0
441700	Yangjiang City	0	0	0	0	0	0	0	0	0	0	0	0	0	0	0	0	0	0	0	0	0	0	0	0	0	0	0	0	0	0	0	0	0	0	0	0	0	0	0	0	0	0	0	0	0	0	0.04	0
441800	Qingyuan City	0	0	0	0	0	0	0	0	0	0	0	0	0	0	0	0	0	0	0	0	0	0	0	0	0	0	0	0	0	0	0	0	0	0	0.07	0	0	0	0	0.05	0.06	0.04	0.04	0	0.05	0	0	0
441900	Dongguan City	0.38	0.44	0.4	0.37	0.54	0.5	0.37	0.39	0.33	0.38	0.27	0.29	0.35	0.36	0.3	0.28	0.2	0.15	0.12	0.12	0.11	0.11	0.14	0.15	0.13	0.27	0.39	0.38	0.41	0.4	0.45	0.29	0.25	0.5	0.26	0.28	0.4	0.7	0.55	0.74	0.55	0.58	0.5	0.52	0.42	0.32	0.48	0.44
442000	Zhongshan City	0.06	0	0.1	0.14	0.21	0.11	0.1	0	0	0	0	0.09	0	0	0	0	0	0	0	0	0	0	0	0	0	0.11	0.18	0.19	0	0.14	0.07	0	0.12	0.05	0.08	0	0	0.09	0.16	0	0.06	0.09	0.09	0.06	0	0	0.08	0.1
445100	Chaozhou City	0.24	0.24	0.23	0.28	0.28	0.24	0.2	0.18	0.19	0.2	0.29	0.2	0.18	0.15	0.18	0.19	0.17	0.18	0.17	0.19	0.18	0.24	0.25	0.18	0.22	0.18	0.15	0.19	0.15	0.14	0.11	0.14	0.11	0.19	0.11	0.11	0.16	0.2	0.11	0.37	0.16	0.27	0.18	0.16	0.09	0.08	0.18	0.28
445200	Jieyang City	0.18	0.16	0.11	0.15	0.24	0.19	0.15	0.13	0.13	0.13	0.14	0.13	0.18	0.15	0.15	0.17	0.13	0.15	0.15	0.17	0.2	0.25	0.23	0.21	0.18	0.22	0.22	0.16	0.15	0.13	0.23	0.18	0.19	0.22	0.14	0.33	0.25	0.16	0.23	0.17	0.13	0.21	0.18	0.25	0.21	0.16	0.16	0.12
445300	Yunfu City	0	0	0	0	0	0	0	0	0	0	0	0	0	0	0	0	0	0	0	0	0	0	0	0	0	0	0	0	0	0	0	0	0	0	0.05	0	0	0	0	0	0	0	0	0	0	0	0	0
450100	Nanning	0.19	0.22	0.16	0.21	0.29	0.33	0.31	0.29	0.3	0.28	0.27	0.26	0.25	0.27	0.23	0.2	0.2	0.17	0.16	0.13	0.13	0.14	0.09	0.09	0.1	0.11	0.12	0.17	0.17	0.2	0.1	0.12	0.14	0.18	0.17	0.06	0.21	0.22	0.21	0.31	0.25	0.24	0.11	0	0.16	0.1	0.18	0.14
450200	Liuzhou City	0	0	0	0	0	0	0	0	0	0	0	0	0	0	0	0	0	0	0	0	0	0	0	0	0	0	0	0	0	0	0	0	0	0	0	0	0.04	0	0	0.09	0.1	0	0.04	0	0	0	0.05	0
450300	City of Guilin	0	0.14	0.11	0.1	0.12	0.13	0.18	0.18	0.17	0.19	0.17	0.19	0.18	0.19	0.21	0.24	0.25	0.21	0.18	0.21	0.18	0.12	0	0.1	0.16	0	0	0.13	0	0.12	0	0	0	0.05	0.04	0	0.07	0.05	0	0.09	0.08	0.06	0	0.05	0.16	0.04	0.04	0
450400	Wuzhou City	0	0	0	0	0	0	0	0	0	0	0	0	0	0	0	0	0	0	0	0	0	0	0	0	0	0	0	0	0	0	0	0	0	0	0	0	0	0	0	0	0	0	0	0	0	0	0	0
450500	Beihai City	0	0	0	0	0	0	0	0	0	0	0	0	0	0	0	0	0	0	0	0	0	0	0	0	0	0	0	0	0	0	0	0	0	0	0	0	0	0	0	0.06	0	0.06	0	0	0	0.03	0.07	0
450600	Fangchenggang City	0	0	0	0	0	0	0	0	0	0	0	0	0	0	0	0	0	0	0	0	0	0	0	0	0	0	0	0	0	0	0	0	0	0	0	0	0	0	0	0	0	0	0	0	0	0	0	0
450700	Qinzhou City	0	0	0	0	0	0	0	0	0	0	0	0	0	0	0	0	0	0	0	0	0	0	0	0	0	0	0	0	0	0	0	0	0	0	0	0	0	0	0	0	0	0	0	0	0	0	0	0
450800	Guigang City	0	0	0	0	0	0	0	0	0	0	0	0	0	0	0	0	0	0	0	0	0	0	0	0	0	0	0	0	0	0	0	0	0	0	0	0	0	0	0	0	0.06	0	0	0	0.04	0	0	0
450900	Yulin City	0	0	0	0	0	0	0	0	0	0	0	0	0	0	0	0	0	0	0	0	0	0	0	0	0	0	0	0	0	0	0	0	0	0	0	0	0	0	0	0	0.06	0	0	0	0	0	0	0
451000	Baise City	0	0	0	0	0	0	0	0	0	0	0	0	0	0	0	0	0	0	0	0	0	0	0	0	0	0	0	0	0	0	0	0	0	0.07	0	0	0	0	0	0	0	0.05	0	0	0	0.03	0	0
451100	Hezhou City	0	0	0	0	0	0	0	0	0	0	0	0	0	0	0	0	0	0	0	0	0	0	0	0	0	0	0	0	0	0	0	0	0	0	0	0	0.08	0	0	0	0	0	0	0	0	0	0	0
451200	Hechi City	0	0	0	0	0	0	0	0	0	0	0	0	0	0	0	0	0	0	0	0	0	0	0	0	0	0	0	0	0	0	0	0	0	0	0	0	0	0	0	0	0	0	0	0	0	0	0	0
451300	Laibin City	0	0	0	0	0	0	0	0	0	0	0	0	0	0	0	0	0	0	0	0	0	0	0	0	0	0	0	0	0	0	0	0	0	0	0	0	0	0	0	0	0	0	0	0	0	0	0	0
451400	Chongzuo City	0	0	0	0	0	0	0	0	0	0	0	0	0	0	0	0	0	0	0	0	0	0	0	0	0	0	0	0	0	0	0	0	0	0	0	0	0	0	0	0	0	0	0	0	0	0	0	0
460100	Haikou City	0.14	0.22	0.08	0.14	0.15	0.13	0.25	0.16	0.19	0.2	0.11	0.14	0.15	0	0.13	0	0	0	0	0	0	0	0	0	0.08	0	0	0.11	0.11	0	0	0	0.14	0.07	0.11	0.07	0.07	0.05	0.16	0.16	0	0.22	0.09	0	0	0	0.07	0.06
460200	Sanya City	0	0	0	0	0	0	0.11	0	0	0	0	0	0	0	0	0	0	0	0	0	0	0	0	0	0	0	0	0	0	0	0	0	0	0	0	0	0.05	0	0	0	0.06	0.08	0	0	0	0	0	0
460300	Sansha City	0	0	0	0	0	0	0	0	0	0	0	0	0	0	0	0	0	0	0	0	0	0	0	0	0	0	0	0	0	0	0	0	0	0	0	0	0	0	0	0	0	0	0	0	0	0	0	0
460400	Danzhou City	0	0	0	0	0	0	0	0	0	0	0	0	0	0	0	0	0	0	0	0	0	0	0	0	0	0	0	0	0	0	0	0	0	0	0	0	0	0	0	0	0	0	0	0	0	0	0	0
469001	Five Finger Mountain City	0	0	0	0	0	0	0	0	0	0	0	0	0	0	0	0	0	0	0	0	0	0	0	0	0	0	0	0	0	0	0	0	0	0	0	0	0	0	0	0	0	0	0	0	0	0	0	0
469002	Qionghai City	0	0	0	0	0	0	0	0	0	0	0	0	0	0	0	0	0	0	0	0	0	0	0	0	0	0	0	0	0	0	0	0	0	0	0	0	0	0	0	0	0	0	0	0	0	0.02	0	0
469005	Wenchang City	0	0	0	0	0	0	0	0	0	0	0	0	0	0	0	0	0	0	0	0	0	0	0	0	0	0	0	0	0	0	0	0	0	0	0	0	0	0	0	0	0	0	0	0	0	0	0	0
469006	Wanning City	0	0	0	0	0	0	0	0	0	0	0	0	0	0	0	0	0	0	0	0	0	0	0	0	0	0	0	0	0	0	0	0	0	0	0	0	0	0	0	0	0	0	0	0	0	0	0	0
469007	Oriental City	0	0	0	0	0	0	0	0	0	0	0	0	0	0	0	0	0	0	0	0	0	0	0	0	0	0	0	0	0	0	0	0	0	0	0	0	0	0	0	0	0	0	0	0	0	0	0	0
469021	Ding'an County	0	0	0	0	0	0	0	0	0	0	0	0	0	0	0	0	0	0	0	0	0	0	0	0	0	0	0	0	0	0	0	0	0	0	0	0	0	0	0	0	0	0	0	0	0	0	0	0
469022	Tunchang County	0	0	0	0	0	0	0	0	0	0	0	0	0	0	0	0	0	0	0	0	0	0	0	0	0	0	0	0	0	0	0	0	0	0	0	0	0	0	0	0	0	0	0	0	0	0	0	0
469023	Chengmai County	0	0	0	0	0	0	0	0	0	0	0	0	0	0	0	0	0	0	0	0	0	0	0	0	0	0	0	0	0	0	0	0	0	0	0	0	0	0	0	0	0	0	0	0	0	0	0	0
469024	Lingao County	0	0	0	0	0	0	0	0	0	0	0	0	0	0	0	0	0	0	0	0	0	0	0	0	0	0	0	0	0	0	0	0	0	0	0	0	0	0	0	0	0	0	0	0	0	0	0	0
469025	Baisha Li Autonomous County	0	0	0	0	0	0	0	0	0	0	0	0	0	0	0	0	0	0	0	0	0	0	0	0	0	0	0	0	0	0	0	0	0	0	0	0	0	0	0	0	0	0	0	0	0	0	0	0
469026	Changjiang Li Autonomous County	0	0	0	0	0	0	0	0	0	0	0	0	0	0	0	0	0	0	0	0	0	0	0	0	0	0	0	0	0	0	0	0	0	0	0	0	0	0	0	0	0	0	0	0	0	0	0	0
469027	Ledong Li Autonomous County	0	0	0	0	0	0	0	0	0	0	0	0	0	0	0	0	0	0	0	0	0	0	0	0	0	0	0	0	0	0	0	0	0	0	0	0	0	0	0	0	0	0	0	0	0	0	0	0
469028	Lingshui Li Autonomous County	0	0	0	0	0	0	0	0	0	0	0	0	0	0	0	0	0	0	0	0	0	0	0	0	0	0	0	0	0	0	0	0	0	0	0	0	0	0	0	0	0	0	0	0	0	0	0	0
469029	Baoting Li and Miao Autonomous County	0	0	0	0	0	0	0	0	0	0	0	0	0	0	0	0	0	0	0	0	0	0	0	0	0	0	0	0	0	0	0	0	0	0	0	0	0	0	0	0	0	0	0	0	0	0	0	0
469030	Qiongzhong Li and Miao Autonomous County	0	0	0	0	0	0	0	0	0	0	0	0	0	0	0	0	0	0	0	0	0	0	0	0	0	0	0	0	0	0	0	0	0	0	0	0	0	0	0	0	0	0	0	0	0	0	0	0
500000	Chongqing City	0.72	1.59	0.98	1.1	1.26	1.31	1.4	1.73	2.04	1.66	1.46	1.62	2.03	2.36	2.22	2.02	2.31	1.98	2.05	2.16	2.09	1.39	1.14	0.92	0.82	0.85	0.94	1.04	0.84	1.06	0.71	0.46	0.7	0.67	0.53	0.49	0.52	0.63	0.83	0.86	0.57	0.71	0.41	0.5	0.32	0.33	0.54	0.19
510100	Chengdu	0.45	0.58	0.39	0.45	0.66	0.61	0.61	0.57	0.62	0.52	0.31	0.49	0.53	0.48	0.47	0.41	0.44	0.39	0.44	0.33	0.28	0.2	0.18	0.24	0.32	0.58	0.64	0.93	0.75	0.48	0.4	0.51	0.45	0.56	0.36	0.36	0.26	0.37	0.28	0.56	0.27	0.36	0.47	0.24	0.16	0.19	0.27	0.17
510300	Zigong City	0	0	0	0	0	0	0	0	0	0	0	0	0	0	0	0	0	0	0	0.12	0	0	0	0	0	0	0	0	0	0	0	0	0	0	0	0	0	0	0	0	0	0	0	0.1	0	0	0.04	0
510400	Panzhihua City	0	0	0	0	0	0	0	0	0	0	0	0	0	0	0	0	0	0	0	0	0	0	0	0	0	0	0	0	0	0	0	0	0	0	0	0	0	0	0	0	0	0	0	0	0	0	0	0
510500	Luzhou City	0.15	0.46	0.26	0.29	0.27	0.37	0.39	0.41	0.53	0.36	0.23	0.35	0.39	0.54	0.59	0.4	0.54	0.52	0.59	0.58	0.51	0.33	0.26	0.28	0.23	0.25	0.13	0.11	0.27	0	0.3	0	0.08	0	0	0.17	0	0.07	0	0.06	0	0	0.08	0.05	0.05	0.03	0	0.05
510600	Deyang City	0	0	0	0	0	0	0	0	0	0	0	0	0	0	0	0	0	0.13	0.13	0.13	0.12	0	0.08	0.07	0	0	0	0	0	0	0	0	0	0	0	0	0	0.05	0.06	0	0	0	0	0	0	0	0	0
510700	Mianyang City	0.07	0.11	0.08	0	0.08	0	0	0	0.13	0	0	0	0	0.16	0	0	0.15	0.15	0.13	0.17	0.16	0.09	0.11	0.08	0.1	0.1	0	0.13	0.15	0.15	0	0	0	0	0.04	0.08	0.11	0.08	0	0	0.05	0	0.05	0.06	0.07	0	0.09	0
510800	Guangyuan City	0.08	0.14	0.11	0.17	0.17	0.23	0.22	0.28	0.34	0.19	0.17	0.17	0.17	0.25	0.18	0.17	0.16	0.16	0.12	0	0	0	0	0	0	0	0	0	0	0	0	0	0	0	0.05	0	0	0.07	0.06	0	0	0	0	0	0	0	0	0
510900	Suining City	0.08	0.15	0.09	0	0.09	0	0	0.11	0.14	0	0	0.11	0.17	0.21	0.21	0.21	0.26	0.25	0.33	0.29	0.23	0.14	0.13	0.09	0.11	0	0	0	0.09	0	0	0	0	0	0	0.08	0	0	0	0	0	0.05	0	0	0	0	0	0
511000	Neijiang City	0	0	0	0	0	0	0	0	0	0	0	0	0	0	0	0	0	0	0	0	0	0	0	0	0	0	0	0	0	0	0	0	0	0	0	0	0	0	0	0	0	0	0	0	0.04	0	0	0
511100	Leshan City	0	0	0	0	0	0	0	0	0	0	0	0	0	0	0	0	0	0	0	0	0	0	0	0	0	0	0	0	0	0	0	0	0	0	0.04	0	0	0	0	0	0	0	0	0	0	0	0	0
511300	Nanchong City	0.08	0.2	0.1	0.12	0.15	0.13	0.16	0.21	0.27	0.13	0.12	0.17	0.31	0.37	0.3	0.27	0.31	0.29	0.35	0.36	0.33	0.23	0.15	0.12	0.14	0	0	0.12	0	0	0	0.05	0	0.06	0.05	0.05	0.05	0.05	0.06	0.08	0	0	0.05	0	0	0.03	0.08	0.06
511400	Meishan City	0	0	0	0	0	0	0	0	0	0	0	0	0	0	0	0	0	0	0	0	0	0	0	0	0	0	0	0	0	0	0	0	0	0	0	0	0	0	0	0	0	0	0	0	0	0	0	0
511500	Yibin City	0.13	0.22	0.15	0.12	0.14	0.16	0.22	0.24	0.32	0.22	0.14	0.18	0.23	0.27	0.28	0.24	0.3	0.27	0.29	0.34	0.28	0.18	0.15	0.12	0.09	0	0	0	0	0.09	0.1	0	0.05	0.1	0.05	0.06	0.08	0.05	0.06	0.06	0.12	0	0.04	0.06	0	0	0.16	0.07
511600	Gwangan City	0	0	0.1	0	0	0	0	0.13	0.14	0	0	0.13	0.14	0.2	0.18	0.14	0.21	0.21	0.2	0.21	0.2	0.13	0.11	0.11	0.11	0	0	0	0	0.08	0.1	0	0	0	0	0	0	0	0.05	0	0	0.04	0.04	0	0	0	0.05	0
511700	Dazhou City	0.1	0.24	0.13	0.1	0.15	0.14	0.14	0.18	0.26	0.13	0.13	0.27	0.34	0.31	0.34	0.27	0.34	0.38	0.41	0.36	0.31	0.26	0.22	0.12	0.11	0	0	0	0	0	0.08	0	0	0	0	0	0	0.07	0.07	0	0	0.05	0	0	0	0.03	0	0
511800	Ya'an City	0	0	0	0	0	0	0	0	0	0	0	0	0	0	0	0	0	0	0	0	0	0	0	0	0	0	0	0	0	0	0	0	0	0	0	0	0.04	0	0	0	0	0	0	0	0	0	0	0
511900	Bazhong City	0.12	0.22	0.13	0.17	0.16	0.2	0.21	0.34	0.41	0.24	0.18	0.34	0.41	0.41	0.36	0.3	0.39	0.33	0.33	0.29	0.25	0.17	0.14	0.08	0	0	0	0	0	0.08	0	0	0	0	0	0.1	0	0	0	0	0	0	0	0	0	0	0	0
512000	Ziyang City	0	0	0	0	0	0	0	0	0	0	0	0	0	0	0	0	0	0	0	0	0	0	0	0	0	0	0	0	0	0	0	0	0	0	0	0	0	0.07	0.06	0.05	0	0	0	0	0.03	0	0	0
513200	Aba Tibetan and Qiang Autonomous Prefecture	0	0	0	0	0	0	0	0	0	0	0	0	0	0	0	0	0	0	0	0	0	0	0	0	0	0	0	0	0	0	0	0	0	0	0	0	0	0	0	0	0	0	0	0	0	0	0	0
513300	Ganzi Tibetan Autonomous Prefecture	0	0	0	0	0	0	0	0	0	0	0	0	0	0	0	0	0	0	0	0	0	0	0	0	0	0	0	0	0	0	0	0	0	0	0	0	0	0	0	0	0	0	0	0	0	0	0	0
513400	Liangshan Yi Autonomous Prefecture	0	0	0	0	0	0	0	0	0	0	0	0	0	0	0	0	0	0	0	0	0	0	0	0	0	0	0	0	0	0	0	0	0	0	0.04	0	0	0.07	0	0	0	0	0	0	0	0	0	0
520100	Guiyang City	0.29	0.27	0.28	0.23	0.49	0.42	0.49	0.5	0.47	0.48	0.37	0.39	0.41	0.4	0.37	0.34	0.38	0.33	0.31	0.29	0.26	0.19	0.18	0.16	0.1	0.23	0.62	0.61	0.55	0.28	0.39	0.22	0.36	0.56	0.29	0.13	0.26	0.15	0.33	0.41	0.31	0.24	0.12	0.16	0.09	0.1	0.27	0.07
520200	Liupanshui City	0.07	0.13	0	0.1	0.09	0.11	0.12	0.14	0.16	0.1	0.11	0.1	0.11	0.14	0.16	0	0	0.11	0	0	0	0	0	0	0	0	0	0	0	0	0	0.04	0	0.15	0.05	0	0	0	0	0	0.06	0	0	0.05	0	0	0.05	0
520300	Zunyi City	0.3	0.79	0.38	0.39	0.39	0.42	0.54	0.59	0.82	0.63	0.53	0.49	0.64	0.87	0.7	0.7	0.87	0.75	0.72	0.77	0.68	0.38	0.3	0.22	0.21	0.19	0.28	0.29	0.28	0.12	0.17	0.2	0.15	0.05	0	0.08	0.04	0.1	0.1	0	0.05	0.05	0.11	0.14	0	0	0.04	0.09
520400	Anshun City	0.12	0.23	0.1	0.09	0.13	0.12	0.14	0.17	0.16	0.12	0.1	0.14	0.15	0.18	0.14	0.13	0.15	0.18	0.13	0.16	0.14	0.09	0.11	0.08	0	0	0	0	0.1	0	0.07	0.08	0.05	0.12	0	0.06	0	0	0	0.05	0	0	0.04	0.05	0	0	0	0
520500	City	0.33	0.67	0.28	0.31	0.28	0.3	0.36	0.36	0.5	0.31	0.26	0.34	0.44	0.54	0.41	0.42	0.42	0.38	0.38	0.41	0.43	0.25	0.21	0.19	0.14	0.12	0.14	0.15	0.1	0.12	0.13	0.14	0.13	0.11	0.15	0.11	0.15	0	0.13	0.08	0.05	0.05	0	0.16	0	0.04	0	0.04
520600	City	0.59	1.31	0.71	0.63	0.65	0.76	0.81	1.05	1.27	1.04	1.15	1.01	1.51	1.34	1.48	1.25	1.55	1.23	1.34	1.35	1.15	0.58	0.56	0.19	0.2	0.17	0.14	0.26	0.09	0.28	0.2	0.31	0.16	0.21	0.2	0.11	0	0.05	0.11	0.12	0.11	0	0	0	0.04	0.03	0.08	0.07
522300	Qianxian Buyi and Miao Autonomous Prefecture	0.08	0.22	0.09	0.11	0	0.11	0.17	0.12	0.21	0.14	0.09	0.13	0.12	0.15	0	0	0.17	0.14	0.15	0.13	0.11	0	0	0	0	0	0	0	0	0	0.13	0	0.05	0	0	0	0	0	0	0	0	0	0.05	0	0	0	0.08	0
522600	Qiandongnan Miao and Dong Autonomous Prefecture	0.12	0.26	0.1	0.11	0.09	0.11	0.16	0.2	0.26	0.19	0.17	0.21	0.29	0.26	0.22	0.24	0.34	0.27	0.31	0.29	0.27	0.14	0.1	0	0	0	0	0	0.11	0	0	0.04	0	0	0	0	0	0	0	0	0	0	0	0	0.03	0	0.04	0
522700	Qiannan Buyi and Miao Autonomous Prefecture	0.07	0.13	0.1	0.11	0.11	0.15	0.15	0.19	0.19	0.15	0.14	0.13	0.17	0.16	0.19	0.15	0.19	0.18	0.18	0.16	0.15	0.09	0.1	0.08	0	0	0	0	0	0.08	0.13	0.05	0	0.05	0	0	0	0	0	0	0	0	0	0	0	0	0	0
530100	Kunming city	0.24	0.46	0.32	0.39	0.37	0.38	0.5	0.4	0.43	0.49	0.25	0.39	0.39	0.47	0.44	0.32	0.35	0.38	0.33	0.27	0.26	0.25	0.2	0.21	0.12	0.23	0.39	0.47	0.33	0.28	0.34	0.14	0.29	0.24	0.1	0.26	0.21	0.29	0.25	0.37	0.27	0.2	0.41	0.18	0.26	0.12	0.2	0.22
530300	Qujing City	0.18	0.25	0.22	0.19	0.17	0.2	0.22	0.26	0.26	0.22	0.15	0.18	0.26	0.27	0.26	0.24	0.24	0.19	0.22	0.23	0.21	0.19	0.17	0.12	0	0	0	0.1	0.08	0	0.12	0	0	0.1	0.05	0	0	0.09	0.1	0.13	0	0.06	0.09	0	0.05	0	0	0
530400	Yuxi City	0	0	0	0	0	0	0	0	0	0	0	0	0	0	0	0	0	0	0	0	0	0	0	0	0	0	0	0	0	0	0	0	0	0	0	0	0	0	0	0	0	0	0	0	0	0	0	0
530500	Baoshan City	0	0	0	0	0	0	0	0	0	0	0	0	0	0	0	0	0	0	0	0	0	0	0	0	0	0	0	0	0	0	0	0	0	0	0	0	0	0	0	0	0	0	0	0	0	0	0	0
530600	Zhaotong City	0.14	0.33	0.19	0.16	0.16	0.15	0.2	0.2	0.26	0.18	0.13	0.19	0.24	0.32	0.24	0.17	0.18	0.16	0.24	0.21	0.2	0.13	0.09	0	0	0	0	0	0	0	0	0.07	0.11	0	0	0.07	0	0	0	0	0.06	0	0	0.08	0	0	0.07	0
530700	Lijiang City	0	0	0	0	0	0	0	0	0	0	0	0	0	0	0	0	0	0	0	0	0	0	0	0	0	0	0	0	0	0	0	0	0	0	0	0	0	0	0	0	0	0	0	0	0	0	0	0
530800	Pu'er City	0	0	0	0	0	0	0	0	0	0	0	0	0	0	0	0	0	0	0	0	0	0	0	0	0	0	0	0	0	0	0	0	0	0	0	0	0	0	0	0	0	0	0	0	0	0	0	0
530900	Lincang City	0	0	0	0	0	0	0	0	0	0	0	0	0	0	0	0	0	0	0	0	0	0	0	0	0	0	0	0	0	0	0	0	0	0	0	0	0	0	0	0	0	0	0	0	0	0	0	0
532300	Chuxiong Yi Autonomous Prefecture	0	0	0	0	0	0	0	0	0	0	0	0	0	0	0	0	0	0	0	0	0	0	0	0	0	0	0	0	0	0	0	0	0.05	0	0	0	0	0	0	0	0	0	0	0	0	0	0	0
532500	Honghe Hani Yi Autonomous Prefecture	0	0	0	0	0	0	0	0	0	0	0	0	0	0	0	0	0	0	0	0	0	0	0	0	0	0	0	0	0	0	0	0	0	0	0	0.05	0	0	0.05	0	0	0	0	0	0	0	0	0.05
532600	Wenshan Zhuang and Miao Autonomous Prefecture	0	0.12	0	0	0	0	0	0	0	0	0	0	0	0	0	0	0	0	0	0	0	0	0	0	0	0	0	0	0	0	0	0	0	0.06	0	0	0	0	0	0.05	0	0	0	0	0	0	0	0
532800	Xishuangbanna Dai Autonomous Prefecture	0	0	0	0	0	0	0	0	0	0	0	0	0	0	0	0	0	0	0	0	0	0	0	0	0	0	0	0	0	0	0	0	0	0	0	0	0	0	0	0	0	0	0	0	0	0	0	0
532900	Dali Bai Autonomous Prefecture	0	0	0	0	0	0	0	0	0	0	0	0	0	0	0	0	0	0	0	0	0	0	0	0	0	0	0	0	0	0	0	0	0	0	0	0	0	0	0	0	0	0	0	0.09	0	0	0	0
533100	Dehong Dai Jingpo Autonomous Prefecture	0	0	0	0	0	0	0	0	0	0	0	0	0	0	0	0	0	0	0	0	0	0	0	0	0	0	0	0	0	0	0	0	0	0	0	0	0	0	0	0	0	0	0	0	0	0	0	0
533300	Nujiang Lisu Autonomous Prefecture	0	0	0	0	0	0	0	0	0	0	0	0	0	0	0	0	0	0	0	0	0	0	0	0	0	0	0	0	0	0	0	0	0	0	0	0	0	0	0	0	0	0	0	0	0	0	0	0
533400	Diqing Tibetan Autonomous Prefecture	0	0	0	0	0	0	0	0	0	0	0	0	0	0	0	0	0	0	0	0	0	0	0	0	0	0	0	0	0	0	0	0	0	0	0	0	0	0	0	0	0	0	0	0	0	0	0	0
540100	Lhasa	0	0	0	0	0	0	0	0	0	0	0	0	0	0	0	0	0	0	0	0	0	0	0	0	0	0	0	0	0	0	0	0	0	0	0	0	0	0	0	0	0	0	0	0	0	0	0	0
540200	Shigatse City	0	0	0	0	0	0	0	0	0	0	0	0	0	0	0	0	0	0	0	0	0	0	0	0	0	0	0	0	0	0	0	0	0	0	0	0	0	0	0	0	0	0	0	0	0	0	0	0
540300	Changdu	0	0	0	0	0	0	0	0	0	0	0	0	0	0	0	0	0	0	0	0	0	0	0	0	0	0	0	0	0	0	0	0	0	0	0	0	0	0	0	0	0	0	0	0	0	0	0	0
540400	Nyingchi City	0	0	0	0	0	0	0	0	0	0	0	0	0	0	0	0	0	0	0	0	0	0	0	0	0	0	0	0	0	0	0	0	0	0	0	0	0	0	0	0	0	0	0	0	0	0	0	0
540500	Shannan City	0	0	0	0	0	0	0	0	0	0	0	0	0	0	0	0	0	0	0	0	0	0	0	0	0	0	0	0	0	0	0	0	0	0	0	0	0	0	0	0	0	0	0	0	0	0	0	0
540600	Nagqu City	0	0	0	0	0	0	0	0	0	0	0	0	0	0	0	0	0	0	0	0	0	0	0	0	0	0	0	0	0	0	0	0	0	0	0	0	0	0	0	0	0	0	0	0	0	0	0	0
542500	Ali area	0	0	0	0	0	0	0	0	0	0	0	0	0	0	0	0	0	0	0	0	0	0	0	0	0	0	0	0	0	0	0	0	0	0	0	0	0	0	0	0	0	0	0	0	0	0	0	0
610100	Xi'an City	0.37	0.41	0.31	0.32	0.49	0.47	0.43	0.52	0.49	0.48	0.29	0.39	0.46	0.44	0.37	0.35	0.32	0.24	0.32	0.28	0.26	0.2	0.21	0.21	0.37	0.61	0.72	0.8	0.59	0.27	0.37	0.14	0.29	0.29	0.13	0.27	0.12	0.08	0.11	0.16	0.08	0.08	0.06	0.08	0.07	0.18	0.1	0.09
610200	Tongchuan City	0	0	0	0	0	0	0	0	0	0	0	0	0	0	0	0	0	0	0	0	0	0	0	0	0	0	0	0	0	0	0	0	0	0	0	0	0	0	0	0	0	0	0	0	0	0	0	0
610300	Baoji City	0	0	0	0	0	0	0	0	0	0	0	0	0	0	0	0	0	0	0	0	0	0	0	0	0	0	0	0	0	0	0	0	0	0	0	0	0	0.05	0	0	0	0	0	0	0	0	0	0
610400	Xianyang City	0	0	0	0	0	0.1	0	0.12	0	0.1	0	0	0	0	0	0	0	0	0	0	0	0	0.08	0.08	0.12	0.12	0.14	0.12	0.13	0	0	0	0.04	0.05	0.04	0	0.1	0	0.08	0	0	0	0	0	0.05	0	0.11	0.08
610500	Weinan City	0	0	0	0	0	0	0	0	0	0	0	0	0	0	0	0	0	0	0	0	0	0	0	0	0	0	0.11	0	0	0	0	0	0	0	0	0	0	0	0	0	0	0	0	0	0	0	0	0
610600	Yan'an City	0	0	0	0	0	0	0	0	0	0	0	0	0	0	0	0	0	0	0	0	0	0	0	0	0	0	0	0	0	0	0	0	0	0	0	0	0	0	0	0	0	0	0	0	0	0	0	0
610700	Hanzhong City	0	0	0	0	0	0	0	0	0	0	0	0	0	0	0	0	0	0	0	0	0	0	0	0	0.1	0	0	0	0	0	0.07	0	0	0	0	0.05	0	0	0	0	0	0	0	0	0	0	0	0
610800	Yulin City	0	0	0	0	0	0	0	0	0	0	0	0	0	0	0	0	0	0	0	0	0	0	0	0	0	0	0	0	0	0	0	0	0	0	0	0	0	0	0	0	0	0	0	0	0	0	0	0
610900	Ankang City	0	0.12	0	0	0	0	0	0	0	0	0	0	0	0	0	0	0	0	0	0	0	0	0	0	0	0	0	0	0	0	0	0	0	0	0	0	0	0.05	0	0	0.05	0	0	0	0	0	0	0
611000	Shangluo City	0	0	0	0	0	0	0	0	0	0	0	0	0	0	0	0	0	0	0	0	0	0	0	0	0	0	0	0	0	0	0	0	0	0	0	0	0	0	0	0	0	0	0	0	0	0	0	0
620100	Lanzhou City	0.07	0	0.08	0.1	0.1	0.15	0.19	0.13	0.16	0.13	0.16	0.18	0.13	0.14	0.12	0	0	0	0	0	0	0	0	0	0.16	0.17	0.18	0.5	0.34	0.33	0.12	0.27	0.13	0.16	0.21	0.12	0.25	0.18	0.22	0.26	0.11	0.28	0.12	0.31	0.11	0.23	0.15	0.13
620200	Jiayuguan City	0	0	0	0	0	0	0	0	0	0	0	0	0	0	0	0	0	0	0	0	0	0	0	0	0	0	0	0	0	0	0	0	0	0	0	0	0	0	0	0	0	0	0	0	0	0	0	0
620300	Jinchang City	0	0	0	0	0	0	0	0	0	0	0	0	0	0	0	0	0	0	0	0	0	0	0	0	0	0	0	0	0	0	0	0	0	0	0	0	0	0	0	0	0	0	0	0	0	0	0	0
620400	Silver City	0	0	0	0	0	0	0	0	0	0	0	0	0	0	0	0	0	0	0	0	0	0	0	0	0	0	0	0	0	0	0	0	0	0	0	0	0	0	0	0	0	0	0	0	0	0	0	0
620500	Tianshui City	0	0	0	0	0	0	0	0	0	0	0	0	0	0	0	0	0	0	0	0	0	0	0	0	0	0	0	0	0	0.08	0	0	0	0	0	0	0	0	0	0	0	0	0	0	0.03	0	0	0
620600	Wuwei City	0	0	0	0	0	0	0	0	0	0	0	0	0	0	0	0	0	0	0	0	0	0	0	0	0	0	0	0	0	0	0	0	0	0	0	0	0	0	0	0	0	0	0	0	0	0	0	0
620700	Zhangye City	0	0	0	0	0	0	0	0	0	0	0	0	0	0	0	0	0	0	0	0	0	0	0	0	0	0	0	0	0	0	0	0	0	0	0	0	0	0	0	0	0	0	0	0	0	0	0	0
620800	Pingliang City	0	0	0	0	0	0	0	0	0	0	0	0	0	0	0	0	0	0	0	0	0	0	0	0	0	0	0	0	0	0	0	0	0	0	0	0	0	0	0	0	0	0	0	0	0	0	0	0
620900	Jiuquan City	0	0	0	0	0	0	0	0	0	0	0	0	0	0	0	0	0	0	0	0	0	0	0	0	0	0	0	0	0	0	0	0	0	0	0	0	0	0	0.07	0	0	0	0	0	0	0	0	0
621000	Qingyang City	0	0	0	0	0	0	0	0	0	0	0	0	0	0	0	0	0	0	0	0	0	0	0	0	0	0	0	0	0	0	0	0	0	0	0	0	0	0	0	0	0	0	0	0	0	0	0	0
621100	Dingxi City	0	0	0	0	0	0	0	0	0	0	0	0	0	0	0	0	0	0	0	0	0	0	0	0	0	0	0	0	0	0	0	0	0	0	0	0	0	0	0	0	0	0	0	0	0	0	0	0
621200	Longnan City	0	0	0	0	0	0	0	0	0	0	0	0	0	0	0	0	0	0	0	0	0	0	0	0	0	0	0	0	0	0	0	0	0	0	0	0	0	0	0	0.05	0	0	0	0	0	0	0	0.05
622900	Linxia Hui Autonomous Prefecture	0	0	0	0	0	0	0	0	0	0	0	0	0	0	0	0	0	0	0	0	0	0	0	0	0.11	0.09	0	0	0	0.1	0	0	0.14	0.2	0.22	0.37	0.37	0.24	0.17	0.49	0.11	0.27	0.62	0.51	0.61	0.52	0.43	0.43
623000	Gannan Tibetan Autonomous Prefecture	0	0	0	0	0	0	0	0	0	0	0	0	0	0	0	0	0	0	0	0	0	0	0	0	0	0	0	0	0	0	0	0	0	0	0	0	0	0	0	0	0	0	0	0	0	0	0	0
630100	Xining City	0	0	0	0	0	0	0	0	0	0	0	0	0	0	0	0	0	0	0	0	0	0	0	0	0	0	0.14	0.16	0.15	0.11	0.17	0.04	0.09	0.07	0	0.07	0	0.14	0.11	0.06	0.12	0	0.11	0	0.03	0.04	0.04	0
630200	Haidong City	0	0	0	0	0	0	0	0	0	0	0	0	0	0	0	0	0	0	0	0	0	0	0	0	0	0	0	0	0	0	0	0	0	0	0	0.08	0.04	0	0	0	0	0	0	0	0.05	0	0	0
632200	Haibei Tibetan Autonomous Prefecture	0	0	0	0	0	0	0	0	0	0	0	0	0	0	0	0	0	0	0	0	0	0	0	0	0	0	0	0	0	0	0	0	0	0	0	0	0	0	0	0	0	0	0	0	0	0	0	0
632300	Huangnan Tibetan Autonomous Prefecture	0	0	0	0	0	0	0	0	0	0	0	0	0	0	0	0	0	0	0	0	0	0	0	0	0	0	0	0	0	0	0	0	0	0	0	0	0	0	0	0	0	0	0	0	0	0	0	0
632500	Hainan Tibetan Autonomous Prefecture	0	0	0	0	0	0	0	0	0	0	0	0	0	0	0	0	0	0	0	0	0	0	0	0	0	0	0	0	0	0	0	0	0	0	0	0	0	0	0	0	0	0	0	0	0	0	0	0
632600	Guoluo Tibetan Autonomous Prefecture	0	0	0	0	0	0	0	0	0	0	0	0	0	0	0	0	0	0	0	0	0	0	0	0	0	0	0	0	0	0	0	0	0	0	0	0	0	0	0	0	0	0	0	0	0	0	0	0
632700	Yushu Tibetan Autonomous Prefecture	0	0	0	0	0	0	0	0	0	0	0	0	0	0	0	0	0	0	0	0	0	0	0	0	0	0	0	0	0	0	0	0	0	0	0	0	0	0	0	0	0	0	0	0	0	0	0	0
632800	Haixi Mongol-Tibetan Autonomous Prefecture	0	0	0	0	0	0	0	0	0	0	0	0	0	0	0	0	0	0	0	0	0	0	0	0	0	0	0	0	0	0	0	0	0	0	0	0	0	0	0	0	0	0.05	0	0	0	0	0	0
640100	Yinchuan	0	0	0	0	0	0	0	0	0	0	0	0	0	0	0	0	0	0	0	0	0	0	0	0	0	0	0.15	0	0	0.08	0	0	0	0	0	0.08	0.05	0	0	0	0	0	0	0.14	0.08	0.03	0.1	0.08
640200	Shizuishan City	0	0	0	0	0	0	0	0	0	0	0	0	0	0	0	0	0	0	0	0	0	0	0	0	0	0	0	0	0	0	0	0	0	0	0	0	0	0	0	0	0	0	0	0	0	0	0	0
640300	Wuzhong City	0	0	0	0	0	0	0	0	0	0	0	0	0	0	0	0	0	0	0	0	0	0	0	0	0	0	0	0	0	0	0	0	0	0	0	0	0	0	0	0	0	0	0	0	0	0	0	0
640400	Guyuan City	0	0	0	0	0	0	0	0	0	0	0	0	0	0	0	0	0	0	0	0	0	0	0	0	0	0	0	0	0	0	0	0	0	0	0	0	0	0	0	0	0	0	0	0	0	0	0	0
640500	Zhongwei City	0	0	0	0	0	0	0	0	0	0	0	0	0	0	0	0	0	0	0	0	0	0	0	0	0	0	0	0	0	0	0	0	0	0	0	0	0	0	0	0	0	0	0	0	0	0	0	0
650100	Urumqi City	0	0	0	0.09	0.09	0.12	0.11	0	0	0	0.09	0	0	0	0	0	0	0	0	0	0	0	0	0	0.08	0.18	0.15	0.11	0.13	0.12	0.12	0.07	0	0.05	0	0.08	0	0	0.06	0	0.06	0	0	0	0	0	0	0
650200	City of Karamay	0	0	0	0	0	0	0	0	0	0	0	0	0	0	0	0	0	0	0	0	0	0	0	0	0	0	0	0	0	0	0	0	0	0	0	0	0	0	0	0	0	0	0	0	0	0	0	0
650400	Turpan City	0	0	0	0	0	0	0	0	0	0	0	0	0	0	0	0	0	0	0	0	0	0	0	0	0	0	0	0	0	0	0	0	0	0	0	0	0	0	0	0	0	0	0	0	0	0	0	0
650500	City	0	0	0	0	0	0	0	0	0	0	0	0	0	0	0	0	0	0	0	0	0	0	0	0	0	0	0	0	0	0	0	0	0	0	0	0	0	0	0	0	0	0	0	0	0	0	0	0
652300	Changji Hui Autonomous Prefecture	0	0	0	0	0	0	0	0	0	0	0	0	0	0	0	0	0	0	0	0	0	0	0	0	0	0	0	0	0	0	0	0	0	0	0	0	0	0	0	0	0	0	0	0	0	0	0	0
652700	Bortala Mongolian Autonomous Prefecture	0	0	0	0	0	0	0	0	0	0	0	0	0	0	0	0	0	0	0	0	0	0	0	0	0	0	0	0	0	0	0	0	0	0	0	0	0	0	0	0	0	0	0	0	0	0	0	0
652800	Bayingolin Mongolian Autonomous Prefecture	0	0	0	0	0	0	0	0	0	0	0	0	0	0	0	0	0	0	0	0	0	0	0	0	0	0	0	0	0	0	0	0	0	0	0	0	0	0	0	0	0	0	0	0	0	0	0	0
652900	Aksu region	0	0	0	0	0	0	0	0	0	0	0	0	0	0	0	0	0	0	0	0	0	0	0	0	0	0	0	0	0	0	0	0	0	0	0	0	0	0	0	0	0	0	0	0	0	0	0	0
653000	Kyzylsu Kirgiz Autonomous Prefecture	0	0	0	0	0	0	0	0	0	0	0	0	0	0	0	0	0	0	0	0	0	0	0	0	0	0	0	0	0	0	0	0	0	0	0	0	0	0	0	0	0	0	0	0	0	0	0	0
653100	Kashgar	0	0	0	0	0	0	0	0	0	0	0	0	0	0	0	0	0	0	0	0	0	0	0	0	0	0	0	0	0	0	0	0	0	0	0	0	0	0	0	0	0	0	0	0	0	0	0	0
653200	Wada Area	0	0	0	0	0	0	0	0	0	0	0	0	0	0	0	0	0	0	0	0	0	0	0	0	0	0	0	0	0	0	0	0	0	0	0	0	0	0	0	0	0	0	0	0	0	0	0	0
654000	Ili Kazakh Autonomous Prefecture	0	0	0	0	0	0	0	0	0	0	0	0	0	0	0	0	0	0	0	0	0	0	0	0	0	0	0	0	0	0	0	0	0	0	0	0	0	0	0	0	0	0	0	0	0	0	0	0
654200	Tacheng area	0	0	0	0	0	0	0	0	0	0	0	0	0	0	0	0	0	0	0	0	0	0	0	0	0	0	0	0	0	0	0	0	0	0	0	0	0	0	0	0	0	0	0	0	0	0	0	0
654300	Altay	0	0	0	0	0	0	0	0	0	0	0	0	0	0	0	0	0	0	0	0	0	0	0	0	0	0	0	0	0	0	0	0	0	0	0	0	0	0	0	0	0	0	0	0	0	0	0	0
659001	Shihezi City	0	0	0	0	0	0	0	0	0	0	0	0	0	0	0	0	0	0	0	0	0	0	0	0	0	0	0	0	0	0	0	0	0	0	0	0	0	0	0	0	0	0	0	0	0	0	0	0
659002	City of Aral	0	0	0	0	0	0	0	0	0	0	0	0	0	0	0	0	0	0	0	0	0	0	0	0	0	0	0	0	0	0	0	0	0	0	0	0	0	0	0	0	0	0	0	0	0	0	0	0
659003	City of Tumshuk	0	0	0	0	0	0	0	0	0	0	0	0	0	0	0	0	0	0	0	0	0	0	0	0	0	0	0	0	0	0	0	0	0	0	0	0	0	0	0	0	0	0	0	0	0	0	0	0
659004	Wujiaqu City	0	0	0	0	0	0	0	0	0	0	0	0	0	0	0	0	0	0	0	0	0	0	0	0	0	0	0	0	0	0	0	0	0	0	0	0	0	0	0	0	0	0	0	0	0	0	0	0
659005	Beitun City	0	0	0	0	0	0	0	0	0	0	0	0	0	0	0	0	0	0	0	0	0	0	0	0	0	0	0	0	0	0	0	0	0	0	0	0	0	0	0	0	0	0	0	0	0	0	0	0
659006	Iron gate closed city	0	0	0	0	0	0	0	0	0	0	0	0	0	0	0	0	0	0	0	0	0	0	0	0	0	0	0	0	0	0	0	0	0	0	0	0	0	0	0	0	0	0	0	0	0	0	0	0
659007	City of Shuanghe	0	0	0	0	0	0	0	0	0	0	0	0	0	0	0	0	0	0	0	0	0	0	0	0	0	0	0	0	0	0	0	0	0	0	0	0	0	0	0	0	0	0	0	0	0	0	0	0
659008	City of Kokdala	0	0	0	0	0	0	0	0	0	0	0	0	0	0	0	0	0	0	0	0	0	0	0	0	0	0	0	0	0	0	0	0	0	0	0	0	0	0	0	0	0	0	0	0	0	0	0	0
659009	Kunyu City	0	0	0	0	0	0	0	0	0	0	0	0	0	0	0	0	0	0	0	0	0	0	0	0	0	0	0	0	0	0	0	0	0	0	0	0	0	0	0	0	0	0	0	0	0	0	0	0
710000	Taiwan	0	0	0	0	0	0	0	0	0	0	0	0	0	0	0	0	0	0	0	0	0	0	0	0	0	0	0	0	0	0	0	0	0	0	0	0	0	0	0	0	0	0	0	0	0	0	0	0
810000	Hong Kong S.A.R	0	0	0	0	0	0	0	0	0	0	0	0	0	0	0	0	0	0	0	0	0	0	0	0	0	0	0	0	0	0	0	0	0	0	0	0	0	0	0	0	0	0	0	0	0	0	0	0
820000	Macau S.A.R	0	0	0	0	0	0	0	0	0	0	0	0	0	0	0	0	0	0	0	0	0	0	0	0	0	0	0	0	0	0	0	0	0	0	0	0	0	0	0	0	0	0	0	0	0	0	0	0
[truncated: 27 more columns]
