# Supplementary material for: A data-driven framework to assess population dynamics during novel coronavirus outbreaks: A case study on Xiamen Island, China
Source: PLoS One. 2023 Nov 10;18(11):e0293803. doi: 10.1371/journal.pone.0293803 (PMC10637684; doi:10.1371/journal.pone.0293803)
Supplement: S3 Text — (XLS) [file pone.0293803.s003.xls]

## Sheet: Sheet1
datetime	Hubei	Hainan	Tianjin	Fujian	Qinghai	Shanxi	Xinjiang	Guangdong	Sichuan	Ningxia	Hunan	Jilin	Zhejiang	Anhui	Inner Mongolia	Liaoning	Henan	Shaanxi	Beijing	Macao	Jiangxi	Taiwan	Guangxi	Tibet	Guizhou	Chongqing	Yunnan	Jiangsu	Shandong	Gansu	Heilongjiang	Hebei	Hong Kong	Shanghai
2020-01-16	4-0-1-45-0-2	0-0-0-0-0-0	0-0-0-0-0-0	0-0-0-0-0-0	0-0-0-0-0-0	0-0-0-0-0-0	0-0-0-0-0-0	0-0-0-0-0-0	0-0-0-0-0-0	0-0-0-0-0-0	0-0-0-0-0-0	0-0-0-0-0-0	0-0-0-0-0-0	0-0-0-0-0-0	0-0-0-0-0-0	0-0-0-0-0-0	0-0-0-0-0-0	0-0-0-0-0-0	0-0-0-0-0-0	0-0-0-0-0-0	0-0-0-0-0-0	0-0-0-0-0-0	0-0-0-0-0-0	0-0-0-0-0-0	0-0-0-0-0-0	0-0-0-0-0-0	0-0-0-0-0-0	0-0-0-0-0-0	0-0-0-0-0-0	0-0-0-0-0-0	0-0-0-0-0-0	0-0-0-0-0-0	0-0-0-0-0-0	0-0-0-0-0-0
2020-01-17	17-0-0-62-0-2	0-0-0-0-0-0	0-0-0-0-0-0	0-0-0-0-0-0	0-0-0-0-0-0	0-0-0-0-0-0	0-0-0-0-0-0	0-0-0-0-0-0	0-0-0-0-0-0	0-0-0-0-0-0	0-0-0-0-0-0	0-0-0-0-0-0	0-0-0-0-0-0	0-0-0-0-0-0	0-0-0-0-0-0	0-0-0-0-0-0	0-0-0-0-0-0	0-0-0-0-0-0	0-0-0-0-0-0	0-0-0-0-0-0	0-0-0-0-0-0	0-0-0-0-0-0	0-0-0-0-0-0	0-0-0-0-0-0	0-0-0-0-0-0	0-0-0-0-0-0	0-0-0-0-0-0	0-0-0-0-0-0	0-0-0-0-0-0	0-0-0-0-0-0	0-0-0-0-0-0	0-0-0-0-0-0	0-0-0-0-0-0	0-0-0-0-0-0
2020-01-18	59-0-1-121-0-3	0-0-0-0-0-0	0-0-0-0-0-0	0-0-0-0-0-0	0-0-0-0-0-0	0-0-0-0-0-0	0-0-0-0-0-0	0-0-0-0-0-0	0-0-0-0-0-0	0-0-0-0-0-0	0-0-0-0-0-0	0-0-0-0-0-0	0-0-0-0-0-0	0-0-0-0-0-0	0-0-0-0-0-0	0-0-0-0-0-0	0-0-0-0-0-0	0-0-0-0-0-0	0-0-0-0-0-0	0-0-0-0-0-0	0-0-0-0-0-0	0-0-0-0-0-0	0-0-0-0-0-0	0-0-0-0-0-0	0-0-0-0-0-0	0-0-0-0-0-0	0-0-0-0-0-0	0-0-0-0-0-0	0-0-0-0-0-0	0-0-0-0-0-0	0-0-0-0-0-0	0-0-0-0-0-0	0-0-0-0-0-0	0-0-0-0-0-0
2020-01-19	77-0-1-198-0-4	0-0-0-0-0-0	0-0-0-0-0-0	0-0-0-0-0-0	0-0-0-0-0-0	0-0-0-0-0-0	0-0-0-0-0-0	0-0-0-0-0-0	0-0-0-0-0-0	0-0-0-0-0-0	0-0-0-0-0-0	0-0-0-0-0-0	0-0-0-0-0-0	0-0-0-0-0-0	0-0-0-0-0-0	0-0-0-0-0-0	0-0-0-0-0-0	0-0-0-0-0-0	0-0-0-0-0-0	0-0-0-0-0-0	0-0-0-0-0-0	0-0-0-0-0-0	0-0-0-0-0-0	0-0-0-0-0-0	0-0-0-0-0-0	0-0-0-0-0-0	0-0-0-0-0-0	0-0-0-0-0-0	0-0-0-0-0-0	0-0-0-0-0-0	0-0-0-0-0-0	0-0-0-0-0-0	0-0-0-0-0-0	0-0-0-0-0-0
2020-01-20	72-0-2-270-11-6	0-1-0-0-1-0	0-0-0-0-0-0	0-0-0-0-0-0	0-0-0-0-0-0	0-0-0-0-0-0	0-0-0-0-0-0	0-4-0-14-7-0	0-1-0-0-3-0	0-1-0-0-1-0	0-0-0-0-0-0	0-0-0-0-1-0	0-10-0-0-16-0	0-1-0-0-1-0	0-0-0-0-0-0	0-0-0-0-0-0	0-0-0-0-0-0	0-0-0-0-0-0	3-0-0-5-0-0	0-0-0-0-0-0	0-0-0-0-2-0	0-0-0-0-0-0	0-0-0-0-1-0	0-0-0-0-0-0	0-1-0-0-1-0	0-0-0-0-0-0	0-1-0-0-1-0	0-0-0-0-0-0	0-0-0-0-1-0	0-0-0-0-0-0	0-0-0-0-0-0	0-0-0-0-0-0	0-0-0-0-0-0	2-7-0-2-7-0
2020-01-21	105-0-3-375-0-9	0-0-0-0-1-0	2-0-0-2-0-0	0-0-0-0-0-0	0-0-0-0-0-0	0-0-0-0-1-0	0-0-0-0-0-0	12-1-0-26-1-0	2-2-0-2-5-0	0-0-0-0-1-0	1-0-0-1-0-0	0-0-0-0-1-0	5-10-0-5-10-0	0-2-0-0-3-0	0-0-0-0-0-0	0-0-0-0-0-0	1-0-0-1-0-0	0-0-0-0-0-0	5-0-0-10-0-0	1-0-0-1-0-0	2-0-0-2-0-0	1-0-0-1-0-0	0-1-0-0-2-0	0-0-0-0-0-0	0-0-0-0-1-0	5-0-0-5-0-0	1-0-0-1-0-0	0-0-0-0-0-0	1-0-0-1-0-0	0-0-0-0-0-0	0-0-0-0-1-0	0-0-0-0-0-0	1-0-0-1-0-0	7-10-0-9-10-0
2020-01-22	69-159-8-444-279-17	4-0-0-4-0-0	2-0-0-4-0-0	1-1-0-1-1-0	0-0-0-0-0-0	1-1-0-1-1-0	0-0-0-0-0-0	6-7-0-32-7-0	3-5-0-5-7-0	1-0-0-1-0-0	3-10-0-4-10-0	1-0-0-1-0-0	5-26-0-10-38-0	1-6-0-1-8-0	0-0-0-0-0-0	2-0-0-2-0-0	4-0-0-5-0-0	0-0-0-0-0-0	4-0-0-14-0-0	0-0-0-1-0-0	1-5-0-3-5-0	0-0-0-1-0-0	5-3-0-5-3-0	0-0-0-0-0-0	3-0-0-3-0-0	4-13-0-9-13-0	0-0-0-1-0-0	1-0-0-1-0-0	1-5-0-2-5-0	0-0-0-0-0-0	1-0-0-1-0-0	1-0-0-1-0-0	0-0-0-1-0-0	7-16-0-16-16-0
2020-01-23	105-417-7-549-710-24	1-0-0-5-0-0	1-14-0-5-47-0	4-4-0-5-4-0	0-0-0-0-0-0	0-22-0-1-22-0	2-3-0-2-3-0	21-10-0-53-17-0	10-6-0-15-10-0	1-1-0-2-1-0	5-20-0-9-25-0	2-0-0-3-0-0	20-14-0-30-29-0	14-14-0-15-14-0	1-2-0-1-2-0	2-0-0-4-0-0	4-42-0-9-42-0	3-0-0-3-0-0	12-0-0-26-0-0	1-0-0-2-0-0	4-12-0-7-17-0	0-0-0-1-0-0	8-0-0-13-2-0	0-0-0-0-0-0	0-0-0-3-0-0	18-53-0-27-71-0	1-1-0-2-1-0	4-0-0-5-0-0	7-9-0-9-9-0	2-0-0-2-0-0	2-2-0-3-12-0	1-0-1-2-0-1	1-0-0-2-0-0	4-34-0-20-34-0
2020-01-24	180-704-15-729-1405-39	5-0-0-10-0-0	3-27-0-8-51-0	5-6-0-10-7-0	0-1-0-0-1-0	5-9-0-6-19-0	1-0-0-3-0-0	25-30-0-78-18-0	13-25-0-28-25-0	1-1-0-3-1-0	15-25-0-24-35-0	1-0-0-4-0-0	19-0-0-62-27-0	24-26-0-39-20-0	1-4-0-2-5-0	8-0-0-12-0-0	23-54-0-32-116-0	2-0-0-5-0-0	10-0-0-36-0-0	0-0-0-2-0-0	11-27-0-18-38-0	2-0-0-3-0-0	10-13-0-23-6-0	0-0-0-0-0-0	1-0-0-4-0-0	30-55-0-57-86-0	3-4-0-5-4-0	9-0-0-14-0-0	12-14-0-21-11-0	2-0-0-4-0-0	6-12-1-9-18-1	6-0-0-8-0-1	3-0-0-5-0-0	13-81-0-33-72-0
2020-01-25	323-712-13-1052-1887-52	10-0-0-20-1-0	2-40-0-10-61-0	8-25-0-18-27-0	1-0-0-1-0-0	3-14-0-9-28-0	1-1-0-4-1-0	20-45-0-98-40-0	16-26-0-44-34-0	1-0-0-4-1-0	45-34-0-69-25-0	0-3-0-4-3-0	42-0-0-104-20-0	21-18-0-60-15-0	5-0-0-7-0-0	5-18-0-17-24-0	51-114-1-83-165-1	10-0-0-15-0-0	15-0-0-51-0-0	0-0-0-2-0-0	18-21-0-36-30-0	0-0-0-3-0-0	10-21-0-33-21-0	0-0-0-0-0-0	1-2-0-5-2-0	18-106-0-75-146-0	6-29-0-11-29-0	17-0-0-31-0-0	18-12-0-39-11-0	3-0-0-7-0-0	6-9-0-15-13-1	5-7-0-13-5-1	0-0-0-5-0-0	7-52-1-40-95-1
2020-01-26	371-2793-24-1423-4472-76	7-0-0-27-0-0	5-48-0-15-85-0	17-49-0-35-59-0	3-3-0-4-0-0	4-34-0-13-57-0	1-7-0-5-6-0	48-73-0-146-54-0	25-79-0-69-92-0	3-0-0-7-0-0	31-47-0-100-42-0	2-1-0-6-3-0	24-68-0-128-63-0	10-36-0-70-43-0	4-4-0-11-1-0	5-37-0-22-40-0	45-112-0-128-212-1	7-0-0-22-0-0	16-0-0-67-0-0	3-0-0-5-0-0	12-50-0-48-68-0	1-0-0-4-0-0	13-35-0-46-40-0	0-0-0-0-0-0	2-3-0-7-3-0	35-117-0-110-188-0	10-55-0-21-75-0	16-0-0-47-0-0	22-33-0-61-35-0	7-6-0-14-6-0	6-40-0-21-47-1	5-11-0-18-13-1	3-0-0-8-0-0	13-65-0-53-90-1
2020-01-27	1291-1191-24-2714-5324-100	11-21-1-38-21-1	8-44-0-23-88-0	24-37-0-59-68-0	2-0-0-6-0-0	7-23-0-20-44-0	5-2-0-10-2-0	42-47-0-188-73-0	21-78-0-90-138-0	4-0-0-11-0-0	43-53-0-143-52-0	2-1-0-8-3-0	45-52-0-173-115-0	36-38-0-106-42-0	2-1-0-13-2-0	5-22-0-27-52-0	40-122-0-168-266-1	13-0-0-35-0-0	13-0-1-80-0-1	2-0-0-7-0-0	24-46-0-72-88-0	1-0-0-5-0-0	5-49-0-51-11-0	0-0-0-0-0-0	2-0-0-9-1-0	22-31-0-132-219-0	11-51-0-32-104-0	23-0-0-70-0-0	26-24-0-87-42-0	5-0-0-19-2-0	9-36-0-30-67-1	15-38-0-33-20-1	0-0-0-8-0-0	13-70-0-66-129-1
2020-01-28	840-1876-25-3554-6940-125	5-27-0-43-48-1	2-45-0-25-103-0	23-45-0-82-80-0	0-0-0-6-0-0	7-21-0-27-41-0	3-1-0-13-3-0	53-91-0-241-122-0	18-87-0-108-182-0	1-2-0-12-2-0	78-114-0-221-85-0	1-1-0-9-2-0	123-105-0-296-101-0	46-43-0-152-55-0	3-3-0-16-3-0	9-40-0-36-72-0	38-232-1-206-411-2	11-0-0-46-0-0	16-0-0-96-0-1	0-0-0-7-0-0	37-60-0-109-107-0	3-0-0-8-0-0	7-74-0-58-118-0	0-1-0-0-1-0	0-3-0-9-3-0	15-108-0-147-246-0	19-65-0-51-163-0	29-0-0-99-0-0	34-39-0-121-55-0	5-5-0-24-5-0	7-45-0-37-68-1	15-45-0-48-56-1	0-0-0-8-0-0	14-70-0-80-167-1
2020-01-29	1032-2493-37-4586-9033-162	3-18-0-46-66-1	2-40-0-27-104-0	19-54-0-101-110-0	0-1-0-6-1-0	8-28-0-35-54-0	1-20-0-14-22-0	70-78-0-311-137-0	34-106-1-142-243-1	5-0-0-17-1-0	56-202-0-277-223-0	5-5-0-14-10-0	132-103-0-428-117-0	48-45-0-200-67-0	2-0-0-18-0-0	3-35-0-39-85-0	72-267-0-278-584-2	17-67-0-63-116-0	16-0-0-112-0-1	0-0-0-7-0-0	53-61-0-162-123-0	0-0-0-8-0-0	20-102-0-78-155-0	1-0-0-1-0-0	3-6-0-12-6-0	18-152-0-165-279-0	19-90-0-70-191-0	30-0-0-129-0-0	24-37-0-145-79-0	2-6-0-26-8-0	6-48-0-43-105-1	17-38-0-65-68-1	2-0-0-10-0-0	21-46-0-101-180-1
2020-01-30	1220-2867-42-5806-11272-204	3-28-0-49-73-1	5-77-0-32-150-0	19-58-0-120-116-0	2-0-0-8-0-0	4-23-0-39-67-0	3-13-0-17-28-0	82-77-0-393-151-0	36-97-0-177-241-1	4-0-0-21-1-0	55-152-0-332-303-0	0-3-0-14-10-0	109-102-0-537-154-0	37-71-0-237-98-0	2-1-0-20-1-0	6-45-0-45-89-0	74-280-0-352-735-2	24-47-0-87-132-0	20-0-0-132-0-1	0-0-0-7-0-0	78-106-0-240-197-0	1-0-0-9-0-0	9-117-0-87-256-0	0-0-0-1-0-0	3-72-0-15-75-0	41-192-0-206-378-0	10-107-0-80-236-0	39-0-0-168-0-0	33-54-0-178-90-0	4-5-0-30-15-0	16-76-1-59-128-2	17-51-0-82-78-1	2-0-0-12-0-0	27-91-0-128-164-1
2020-01-31	1347-3097-45-7153-13577-249	8-30-0-57-95-1	2-53-0-34-142-0	24-53-0-144-111-0	0-1-0-8-1-0	8-28-0-47-75-0	1-6-0-18-19-0	127-43-0-520-126-0	30-81-0-207-256-1	5-0-0-26-1-0	57-223-0-389-426-0	3-6-0-17-10-0	62-111-0-599-202-0	60-77-0-297-117-0	3-4-0-23-4-0	15-55-0-60-122-0	70-279-0-422-751-2	15-47-0-101-158-0	24-0-0-156-0-1	0-0-0-7-0-0	47-118-0-286-260-0	1-0-0-10-0-0	13-116-0-100-288-0	0-0-0-1-0-0	14-27-0-29-67-0	32-185-1-238-408-1	11-90-0-91-228-0	34-36-0-202-42-0	24-30-0-202-83-0	6-1-0-35-15-0	21-76-0-80-149-2	14-47-0-96-88-1	1-0-0-13-0-0	25-99-0-153-167-1
2020-02-01	1921-2606-45-9074-14872-294	6-38-0-63-101-1	11-57-0-45-112-0	15-39-0-159-99-0	1-2-0-9-2-0	9-26-0-56-64-0	3-8-0-21-21-0	85-69-0-604-157-0	24-87-0-231-247-1	2-7-0-28-8-0	74-186-0-463-434-0	6-10-0-23-14-0	62-109-0-661-207-0	43-82-0-340-160-0	3-5-0-26-7-0	4-48-0-64-116-0	71-254-0-493-754-2	15-77-0-116-201-0	27-0-0-183-0-1	0-0-0-7-0-0	47-100-0-333-312-0	0-0-0-10-0-0	11-136-0-111-319-0	0-0-0-1-0-0	9-24-0-38-59-0	24-175-0-262-425-1	8-90-0-99-261-0	34-34-0-236-47-0	23-42-0-225-81-0	5-10-0-40-20-0	15-78-0-95-172-2	8-60-0-104-104-1	1-0-0-14-0-0	24-103-0-177-168-1
2020-02-02	2103-3260-56-11177-16898-350	7-50-0-70-113-1	4-65-0-49-133-0	20-47-0-179-96-0	4-0-0-13-0-0	10-32-0-66-64-0	3-12-0-24-26-0	79-86-0-683-205-0	23-103-0-254-268-1	3-4-0-31-12-0	58-183-0-521-351-0	8-12-0-31-17-0	63-102-0-724-201-0	68-75-0-408-153-0	7-1-0-33-4-0	6-56-0-70-113-0	73-260-0-566-760-2	12-36-0-128-205-0	32-0-0-212-0-1	1-0-0-8-0-0	59-104-0-391-359-0	0-0-0-10-0-0	16-128-0-127-330-0	0-0-0-1-0-0	8-18-0-46-41-0	38-178-1-300-398-2	10-85-0-109-252-0	35-26-0-271-44-0	21-28-0-246-62-0	11-3-0-51-9-0	23-73-0-118-163-2	9-50-0-113-108-1	1-0-0-15-0-0	16-96-0-193-173-1
2020-02-03	2345-3182-64-13522-18549-414	9-31-0-79-109-1	14-85-0-63-168-0	15-32-0-194-87-0	2-0-0-15-0-0	8-21-0-74-62-0	5-23-0-29-33-0	114-48-0-797-180-0	28-82-0-282-258-1	3-6-0-34-18-0	72-137-0-593-289-0	11-17-0-42-24-0	105-173-0-829-258-0	72-57-0-480-124-0	4-0-0-37-2-0	4-42-0-74-120-0	109-248-0-675-678-2	14-53-0-142-221-0	16-65-0-228-141-1	0-0-0-8-0-0	85-92-0-476-319-0	0-0-0-10-0-0	12-130-0-139-364-0	0-0-0-1-0-0	10-17-0-56-33-0	37-170-0-337-387-2	8-64-0-117-225-0	37-39-0-308-47-0	24-33-0-270-70-0	5-7-0-56-9-0	39-93-0-155-178-2	13-41-0-126-93-1	0-0-0-15-0-0	15-84-0-208-168-1
2020-02-04	3156-1957-65-16678-18447-479	11-41-0-89-118-1	4-97-0-67-190-0	11-40-0-205-91-0	2-0-0-17-0-0	7-14-0-81-42-0	3-19-0-32-46-0	73-34-0-870-136-0	19-106-0-301-281-1	0-6-0-34-24-0	68-142-0-661-211-0	12-48-0-54-58-0	66-144-0-895-299-0	50-63-0-530-130-0	5-0-0-42-1-0	7-35-0-81-127-0	89-258-0-764-693-2	23-41-0-165-215-0	25-63-0-253-160-1	2-0-0-10-0-0	72-116-0-548-343-0	1-0-0-11-0-0	11-155-0-150-396-0	0-0-0-1-0-0	8-12-0-64-33-0	29-175-0-366-397-2	5-55-0-122-172-0	33-42-0-341-43-0	28-49-0-298-94-0	1-10-0-57-18-0	35-78-0-190-184-2	9-58-0-135-117-1	3-0-1-18-0-1	25-113-0-233-194-1
2020-02-05	2987-3230-70-19665-19728-549	11-38-0-100-132-1	3-97-1-70-190-1	10-22-0-215-78-0	1-0-0-18-0-0	9-20-0-90-42-0	4-15-0-36-47-0	74-61-0-944-148-0	20-135-0-321-340-1	6-15-0-40-39-0	50-167-0-711-207-0	5-37-0-59-69-0	59-155-0-954-322-0	61-84-0-591-141-0	4-4-0-46-5-0	8-42-0-89-143-0	87-273-0-851-688-2	8-71-0-173-238-0	21-65-0-274-170-1	0-0-0-10-0-0	52-72-0-600-312-0	0-0-0-11-0-0	18-144-0-168-391-0	0-0-0-1-0-0	5-18-1-69-37-1	23-171-0-389-379-2	6-28-0-128-149-0	32-48-0-373-55-0	45-37-0-343-85-0	5-8-0-62-16-0	37-109-1-227-222-3	22-60-0-157-133-1	3-0-0-21-0-1	21-102-0-254-196-1
2020-02-06	2447-2622-69-22112-21261-618	11-53-1-111-150-2	9-101-0-79-228-1	9-45-0-224-94-0	0-0-0-18-0-0	6-22-0-96-54-0	3-16-0-39-39-0	74-71-1-1018-170-1	23-157-0-344-409-1	3-6-0-43-45-0	61-122-0-772-183-0	6-29-1-65-71-1	52-236-0-1006-422-0	74-78-0-665-141-0	3-6-0-49-9-0	5-47-0-94-169-0	63-307-1-914-654-3	11-70-0-184-260-0	23-51-0-297-157-1	0-0-0-10-0-0	61-73-0-661-249-0	5-0-0-16-0-0	4-142-0-172-340-0	0-0-0-1-0-0	8-38-0-77-54-1	22-177-0-411-408-2	7-50-0-135-123-0	35-34-0-408-59-0	36-48-0-379-96-0	8-6-0-70-21-0	50-88-0-277-210-3	14-44-0-171-117-1	3-0-0-24-0-1	15-94-0-269-166-1
2020-02-07	2841-2073-81-24953-22433-699	12-79-0-123-203-2	2-132-0-81-297-1	15-38-0-239-99-0	0-0-0-18-0-0	8-28-0-104-58-0	3-4-0-42-23-0	57-65-0-1075-195-1	19-160-0-363-432-1	2-4-0-45-41-0	31-113-0-803-154-0	4-13-0-69-67-1	42-112-0-1048-345-0	68-70-0-733-140-0	1-4-0-50-12-0	5-86-0-99-226-0	67-261-1-981-651-4	11-92-0-195-321-0	18-83-1-315-163-2	0-0-0-10-0-0	37-69-0-698-218-0	0-0-0-16-0-0	11-123-0-183-295-0	0-0-0-1-0-0	12-24-0-89-61-1	15-162-0-426-392-2	3-63-0-138-144-0	31-28-0-439-68-0	28-47-0-407-100-0	1-8-1-71-23-1	19-117-2-282-234-5	24-36-0-195-81-1	2-0-0-26-0-1	12-120-0-281-181-1
2020-02-08	2147-2067-81-27100-23638-780	6-68-0-128-230-2	7-123-0-88-287-1	11-22-0-250-85-0	0-0-0-18-0-0	12-30-0-115-71-0	3-20-0-45-38-0	45-62-0-1120-208-1	23-113-0-386-431-1	0-6-0-45-36-0	35-107-1-838-155-1	9-19-0-78-56-1	27-77-0-1075-345-0	46-48-1-779-126-1	4-3-0-54-11-0	6-73-0-105-263-0	53-246-2-1033-600-6	13-73-0-208-343-0	11-64-0-326-184-2	0-0-0-10-0-0	42-52-0-740-200-0	1-0-0-17-0-0	12-113-1-195-283-1	0-0-0-1-0-0	7-38-0-96-82-1	20-156-0-446-409-2	2-37-0-140-146-0	29-24-0-468-67-0	28-40-1-435-88-1	10-6-0-81-21-1	26-104-1-307-258-6	11-26-1-206-76-2	0-0-0-26-0-1	11-99-0-292-205-1
2020-02-09	2618-2272-91-29631-18438-871	8-50-1-136-219-3	3-120-0-91-292-1	11-24-0-261-81-0	0-0-0-18-0-0	4-18-0-119-63-0	4-9-0-49-39-0	31-33-0-1151-169-1	19-141-0-405-461-1	4-6-0-49-34-0	41-88-0-879-134-1	2-15-0-80-40-1	29-83-0-1104-334-0	51-61-2-830-115-3	4-3-0-58-12-0	2-81-0-107-280-0	40-223-0-1073-588-6	5-88-0-213-375-0	11-94-0-337-207-2	0-0-0-10-0-0	32-57-1-771-183-1	1-0-0-18-0-0	15-81-0-210-243-1	0-0-0-1-0-0	13-11-0-109-75-1	22-167-0-468-418-2	1-38-0-141-125-0	24-25-0-492-67-0	24-26-0-459-75-1	5-2-1-85-14-2	24-65-1-331-224-7	12-9-0-218-61-2	10-0-0-36-0-1	3-118-0-295-223-1
2020-02-10	2097-1814-103-31728-16687-974	6-58-0-142-187-3	5-129-1-96-278-2	6-19-0-267-72-0	0-0-0-18-0-0	3-27-0-122-58-0	6-1-0-55-33-0	26-36-0-1177-148-1	12-116-0-417-475-1	4-2-0-53-33-0	33-93-0-912-136-1	1-24-0-81-47-1	25-63-0-1117-305-0	30-33-1-860-92-4	0-2-0-58-10-0	1-102-0-108-331-0	32-252-1-1105-573-7	6-71-0-219-389-0	5-86-1-342-236-3	0-0-0-10-0-0	32-55-0-804-170-1	0-0-0-18-0-0	5-114-0-215-257-1	0-0-0-1-0-0	9-10-0-118-67-1	18-164-0-486-427-2	8-30-0-149-109-0	23-19-0-515-64-0	27-28-0-486-66-1	1-8-0-86-20-2	29-77-1-360-181-8	21-15-0-239-44-2	6-0-0-42-0-1	7-88-0-302-180-1
2020-02-11	1638-1685-94-33366-11295-1068	3-66-0-145-206-3	10-150-0-106-328-2	5-19-0-272-74-0	0-0-0-18-0-0	2-23-0-124-65-0	4-2-0-59-31-0	42-39-0-1219-135-1	19-123-0-436-432-1	5-5-0-58-31-0	34-94-1-946-135-2	2-24-0-83-57-1	14-49-0-1131-263-0	29-39-0-889-79-4	2-1-0-60-11-0	3-82-0-111-287-0	30-225-1-1135-538-8	6-35-0-225-367-0	10-86-0-352-218-3	0-0-0-10-0-0	40-37-0-844-155-1	0-0-0-18-0-0	7-106-0-222-248-1	0-0-0-1-0-0	13-21-0-131-53-1	19-154-1-505-428-3	5-28-0-154-89-0	28-22-0-543-62-0	11-34-0-497-71-1	0-6-0-86-18-2	18-43-0-378-171-8	12-20-0-251-43-2	7-0-0-49-0-1	4-124-0-306-177-1
2020-02-12	14840-1377-242-48206-9028-1310	12-60-1-157-176-4	6-152-1-112-354-3	7-16-0-279-69-0	0-0-0-18-0-0	2-24-0-126-72-0	4-0-1-63-27-1	22-29-1-1241-123-2	15-94-0-451-367-1	6-3-0-64-28-0	22-60-0-968-96-2	1-12-0-84-55-1	14-28-0-1145-196-0	22-38-1-910-69-5	1-3-0-61-13-0	5-86-1-116-306-1	34-192-2-1169-479-10	4-53-0-229-304-0	14-61-0-366-194-3	0-0-0-10-0-0	28-25-0-872-120-1	0-0-0-18-0-0	0-81-1-222-251-2	0-0-0-1-0-0	4-17-0-135-50-1	13-148-0-518-441-3	1-45-0-155-100-0	27-17-0-570-59-0	9-21-1-506-69-2	1-3-0-87-23-2	17-56-1-395-146-9	14-11-1-265-37-3	1-0-0-50-0-1	7-95-0-313-183-1
2020-02-13	4823-1154-116-51986-6169-1318	0-32-0-157-170-4	7-172-0-119-387-3	2-23-0-281-73-0	0-0-0-18-0-0	0-24-0-126-71-0	2-5-0-65-25-1	20-8-0-1261-17-2	12-77-0-463-326-1	3-5-0-67-30-0	20-53-0-988-67-2	2-10-0-86-39-1	10-22-0-1155-121-0	24-16-1-934-52-6	2-1-0-63-12-0	1-66-0-117-262-1	15-207-1-1184-474-11	1-37-0-230-267-0	6-54-0-372-167-3	0-0-0-10-0-0	28-43-0-900-106-1	0-0-0-18-0-0	4-79-0-226-232-2	0-0-0-1-0-0	5-16-0-140-47-1	11-138-1-529-427-4	7-29-0-162-96-0	23-14-0-593-49-0	13-37-0-519-83-2	3-0-0-90-12-2	23-35-2-418-133-11	18-12-0-283-39-3	3-0-0-53-0-1	5-81-0-318-156-1
2020-02-14	2420-1216-139-54406-5534-1457	5-36-0-162-141-4	1-128-0-120-357-3	4-6-0-285-55-0	0-0-0-18-0-0	1-12-0-127-62-0	5-4-0-70-26-1	33-9-0-1294-12-2	7-72-0-470-310-1	3-3-0-70-29-0	13-50-0-1001-70-2	2-8-0-88-27-1	7-23-0-1162-88-0	16-13-0-950-45-6	5-7-0-68-16-0	2-66-0-119-257-1	28-153-2-1212-408-13	2-37-0-232-245-0	3-51-1-375-155-4	0-0-0-10-0-0	13-21-0-913-60-1	0-0-0-18-0-0	9-44-0-235-181-2	0-0-0-1-0-0	3-4-0-143-38-1	8-98-1-537-313-5	6-39-0-168-103-0	11-3-0-604-41-0	11-27-0-530-73-2	0-4-0-90-12-2	7-48-0-425-135-11	8-8-0-291-33-3	3-0-0-56-0-1	8-87-0-326-143-1
2020-02-15	1843-1036-139-56249-5243-1596	0-30-0-162-141-4	2-109-0-122-348-3	2-2-0-287-39-0	0-0-0-18-0-0	1-15-0-128-43-0	1-3-0-71-22-1	22-2-0-1316-2-2	11-46-2-481-213-3	0-5-0-70-30-0	3-36-1-1004-65-3	1-16-0-89-37-1	5-23-0-1167-82-0	12-6-0-962-32-6	2-4-0-70-19-0	1-69-0-120-275-1	19-137-0-1231-345-13	4-15-0-236-189-0	5-35-0-380-122-4	0-0-0-10-0-0	13-7-0-925-31-1	0-0-0-18-0-0	2-49-0-237-156-2	0-0-0-1-0-0	1-8-0-144-42-1	7-75-0-544-246-5	1-37-0-169-108-0	13-9-0-617-32-0	7-22-0-537-66-2	0-1-0-90-10-2	20-44-0-445-122-11	9-2-0-300-26-3	0-0-0-56-0-1	2-75-0-328-142-1
2020-02-16	1933-909-100-58182-4826-1696	0-27-0-162-119-4	2-88-0-124-285-3	3-3-0-290-31-0	0-0-0-18-0-0	1-5-0-129-32-0	2-2-0-73-20-1	6-1-2-1322-1-4	14-40-0-495-178-3	0-0-0-70-28-0	2-14-0-1006-24-3	0-9-0-89-36-1	4-13-0-1171-70-0	11-9-0-973-34-6	2-3-0-72-17-0	1-45-0-121-243-1	15-112-3-1246-298-16	4-15-0-240-111-0	1-33-0-381-116-4	0-0-0-10-0-0	5-2-0-930-19-1	2-0-1-20-0-1	1-26-0-238-122-2	0-0-0-1-0-0	2-2-0-146-34-1	7-63-0-551-183-5	2-22-0-171-100-0	9-3-0-626-22-0	4-21-0-541-67-2	1-0-0-91-10-2	12-27-0-457-108-11	1-2-0-301-13-3	1-0-0-57-0-1	3-67-0-331-117-1
2020-02-17	1807-788-93-59989-4194-1789	1-22-0-163-114-4	1-83-0-125-249-3	2-2-0-292-27-0	0-0-0-18-0-0	1-6-0-130-26-0	1-1-0-76-19-1	6-0-0-1328-0-4	13-28-0-508-157-3	0-4-0-70-27-0	1-15-1-1007-22-4	0-14-0-89-34-1	1-15-0-1172-58-0	9-7-0-982-20-6	1-0-0-73-16-0	0-64-0-121-191-1	11-102-3-1257-220-19	0-22-0-240-79-0	6-49-0-387-128-4	0-0-0-10-0-0	3-0-0-933-11-1	2-0-0-22-0-1	4-21-0-242-93-2	0-0-0-1-0-0	0-2-0-146-23-1	2-50-0-553-162-5	1-18-0-172-83-0	3-4-0-629-22-0	2-17-0-543-61-2	0-0-0-91-2-2	7-32-0-464-101-11	1-1-1-302-6-4	3-0-0-60-0-1	2-65-0-333-97-1
2020-02-18	1693-596-132-61682-3462-1921	0-14-0-163-86-4	3-62-0-128-215-3	1-4-0-293-25-0	0-0-0-18-0-0	1-3-0-131-22-0	0-0-0-76-18-1	3-1-1-1331-1-5	6-30-0-514-105-3	1-0-0-71-25-0	1-12-0-1008-17-4	1-11-0-90-36-1	1-9-0-1173-53-0	4-0-0-986-13-6	2-3-0-75-17-0	0-64-0-121-168-1	5-121-0-1262-225-19	2-19-0-242-66-0	6-58-0-393-145-4	0-0-0-10-0-0	1-0-0-934-6-1	0-0-0-22-0-1	2-12-0-244-69-2	0-0-0-1-0-0	0-2-1-146-19-2	2-41-0-555-129-5	1-16-0-173-64-0	2-0-0-631-20-0	1-8-1-544-38-3	0-0-0-91-2-2	6-21-1-470-75-12	4-0-0-306-0-4	2-0-0-62-0-1	0-78-0-333-127-1
2020-02-19	775-880-108-62457-3456-2029	5-16-0-168-71-4	2-57-0-130-200-3	0-0-1-293-18-1	0-0-0-18-0-0	0-1-0-131-11-0	0-0-0-76-17-1	1-1-0-1332-1-5	6-21-0-520-85-3	0-0-0-71-25-0	2-5-0-1010-7-4	1-9-0-91-31-1	2-6-0-1175-35-0	1-0-0-987-11-6	0-0-0-75-17-0	0-26-0-121-155-1	4-66-0-1265-174-19	3-8-1-245-52-1	2-25-0-395-125-4	0-0-0-10-0-0	1-0-0-934-4-1	2-0-0-24-0-1	1-17-0-245-65-2	0-0-0-1-0-0	0-2-0-146-14-2	5-45-0-560-98-5	0-21-1-172-61-1	0-1-0-631-13-0	2-10-1-546-38-4	0-0-0-91-0-2	6-4-0-476-23-12	1-0-1-307-0-5	3-0-1-65-0-2	0-56-1-333-115-2
2020-02-20	631-1279-115-63088-4094-2144	0-16-0-168-59-4	1-37-0-131-173-3	0-0-0-293-6-1	0-0-0-18-0-0	1-5-0-132-11-0	0-0-0-76-11-1	1-1-0-1333-1-5	5-15-0-525-56-3	0-1-0-71-21-0	1-5-0-1011-7-4	0-4-0-91-18-1	28-4-1-1203-26-1	1-1-0-988-7-6	0-0-0-75-16-0	0-20-0-121-77-1	2-31-0-1267-103-19	0-8-0-245-46-1	1-41-0-396-114-4	0-0-0-10-0-0	0-0-0-934-2-1	0-0-0-24-0-1	1-15-0-246-67-2	0-0-0-1-0-0	0-3-0-146-11-2	7-28-1-567-71-6	2-21-1-174-58-2	0-1-0-631-12-0	202-14-0-748-30-4	0-1-0-91-1-2	3-1-0-479-1-12	1-0-0-308-0-5	3-0-0-68-0-2	1-62-0-334-107-2
2020-02-21	366-1125-106-63454-4490-2250	0-11-0-168-46-4	2-31-0-133-131-3	0-0-0-293-2-1	0-0-0-18-0-0	0-2-0-132-12-0	0-0-1-76-6-2	6-1-0-1339-1-5	1-21-0-526-53-3	0-1-0-71-11-0	2-2-0-1013-4-4	0-7-0-91-20-1	2-4-0-1205-19-1	1-0-0-989-4-6	0-0-0-75-15-0	0-14-0-121-40-1	3-25-0-1270-69-19	0-3-0-245-34-1	3-26-0-399-104-4	0-0-0-10-0-0	0-0-0-934-2-1	2-0-0-26-0-1	3-6-0-249-56-2	0-0-0-1-0-0	0-2-0-146-10-2	5-15-0-572-40-6	0-14-0-174-59-2	0-0-0-631-11-0	2-3-0-750-25-4	0-0-0-91-0-2	0-0-0-479-1-12	1-0-1-309-0-6	0-0-0-68-0-2	0-48-1-334-100-3
2020-02-22	630-631-96-64084-3363-2346	0-14-0-168-36-4	2-51-0-135-141-3	0-0-0-293-0-1	0-0-0-18-0-0	0-1-0-132-11-0	0-0-0-76-4-2	3-0-1-1342-0-6	0-15-0-526-51-3	0-1-0-71-7-0	3-0-0-1016-0-4	0-7-0-91-19-1	0-2-0-1205-19-1	0-0-0-989-4-6	0-0-0-75-14-0	0-13-0-121-34-1	1-12-0-1271-43-19	0-2-0-245-25-1	0-35-0-399-100-4	0-0-0-10-0-0	0-0-0-934-0-1	0-0-0-26-0-1	0-12-0-249-58-2	0-0-0-1-0-0	0-0-0-146-8-2	1-21-0-573-38-6	0-11-0-174-45-2	0-0-0-631-11-0	4-2-0-754-18-4	0-0-0-91-0-2	1-0-0-480-0-12	2-0-0-311-0-6	1-0-0-69-0-2	1-52-0-335-99-3
2020-02-23	398-450-149-64287-2770-2495	0-10-1-168-37-5	0-22-0-135-108-3	0-1-0-293-1-1	0-0-0-18-0-0	0-4-0-132-12-0	0-0-0-76-3-2	3-0-0-1345-0-6	1-8-0-527-36-3	0-0-0-71-7-0	0-1-0-1016-1-4	2-7-0-93-20-1	0-5-0-1205-19-1	0-0-0-989-4-6	0-0-0-75-14-0	0-15-0-121-38-1	0-9-0-1271-22-19	0-0-0-245-11-1	0-30-0-399-94-4	0-0-0-10-0-0	0-0-0-934-0-1	2-0-0-28-0-1	2-4-0-251-46-2	0-0-0-1-0-0	0-2-0-146-9-2	2-8-0-575-32-6	0-7-0-174-32-2	0-0-0-631-11-0	1-1-0-755-17-4	0-0-0-91-0-2	0-0-0-480-0-12	0-0-0-311-0-6	5-0-0-74-0-2	0-36-0-335-90-3
2020-02-24	499-373-68-64786-2292-2563	0-9-0-168-38-5	0-38-0-135-90-3	1-0-0-294-0-1	0-0-0-18-0-0	1-0-0-133-10-0	0-0-0-76-3-2	2-0-1-1347-0-7	2-7-0-529-28-3	0-0-0-71-5-0	0-1-0-1016-2-4	0-14-0-93-27-1	0-1-0-1205-17-1	0-0-0-989-2-6	0-0-0-75-13-0	0-9-0-121-36-1	0-5-0-1271-16-19	0-0-0-245-8-1	1-18-0-400-73-4	0-0-0-10-0-0	0-0-0-934-0-1	2-0-0-30-0-1	1-3-0-252-21-2	0-0-0-1-0-0	0-0-0-146-3-2	1-13-0-576-25-6	0-9-0-174-26-2	0-0-0-631-11-0	0-0-2-755-14-6	0-0-0-91-0-2	0-0-0-480-0-12	0-0-0-311-0-6	7-0-0-81-0-2	0-30-0-335-64-3
2020-02-25	401-311-52-65187-2067-2615	0-6-0-168-33-5	0-14-0-135-75-3	0-0-0-294-0-1	0-0-0-18-0-0	0-1-0-133-9-0	0-0-0-76-2-2	0-0-0-1347-0-7	2-7-0-531-20-3	0-2-0-71-5-0	0-1-0-1016-2-4	0-2-0-93-18-1	0-2-0-1205-13-1	0-0-0-989-0-6	0-0-0-75-11-0	0-6-0-121-24-1	0-1-0-1271-4-19	0-0-0-245-2-1	0-21-0-400-57-4	0-0-0-10-0-0	0-0-0-934-0-1	1-0-0-31-0-1	0-2-0-252-10-2	0-0-0-1-0-0	0-0-0-146-2-2	0-9-0-576-23-6	0-7-0-174-23-2	0-0-0-631-9-0	1-1-0-756-4-6	0-0-0-91-0-2	0-0-0-480-0-12	1-0-0-312-0-6	4-0-0-85-0-2	1-46-0-336-78-3
2020-02-26	409-403-26-65596-2019-2641	0-4-0-168-24-5	0-20-0-135-53-3	2-0-0-296-0-1	0-0-0-18-0-0	0-1-0-133-9-0	0-0-0-76-2-2	0-0-0-1347-0-7	3-4-0-534-14-3	1-0-0-72-4-0	1-0-0-1017-0-4	0-2-0-93-3-1	0-0-0-1205-10-1	0-0-0-989-0-6	0-0-0-75-11-0	0-14-0-121-29-1	1-2-1-1272-4-20	0-0-0-245-0-1	10-10-1-410-46-5	0-0-0-10-0-0	0-0-0-934-0-1	1-0-0-32-0-1	0-0-0-252-5-2	0-0-0-1-0-0	0-1-0-146-2-2	0-11-0-576-22-6	0-3-0-174-17-2	0-0-0-631-8-0	0-0-0-756-2-6	0-0-0-91-0-2	0-0-1-480-0-13	5-0-0-317-0-6	6-0-0-91-0-2	1-33-0-337-74-3
2020-02-27	318-332-41-65914-1989-2682	0-5-0-168-22-5	1-24-0-136-55-3	0-0-0-296-0-1	0-0-0-18-0-0	0-0-0-133-5-0	0-0-1-76-2-3	1-2-0-1348-2-7	4-4-0-538-13-3	0-0-0-72-4-0	0-0-0-1017-0-4	0-3-0-93-5-1	0-0-0-1205-6-1	1-0-0-990-0-6	0-0-0-75-10-0	0-22-0-121-44-1	0-1-0-1272-4-20	0-0-0-245-0-1	0-12-2-410-38-7	0-0-0-10-0-0	1-0-0-935-0-1	0-0-0-32-0-1	0-0-0-252-2-2	0-0-0-1-0-0	0-1-0-146-3-2	0-6-0-576-19-6	0-4-0-174-12-2	0-0-0-631-8-0	0-0-0-756-1-6	0-0-0-91-0-2	0-0-0-480-0-13	1-0-0-318-0-6	2-0-0-93-0-2	0-36-0-337-64-3
2020-02-28	423-159-45-66337-1171-2727	0-5-0-168-12-5	0-14-0-136-47-3	0-0-0-296-0-1	0-0-0-18-0-0	0-0-0-133-0-0	0-0-0-76-2-3	1-0-0-1349-0-7	0-2-0-538-7-3	1-0-0-73-4-0	1-1-0-1018-1-4	0-3-0-93-6-1	0-0-0-1205-3-1	0-0-0-990-0-6	0-0-0-75-10-0	0-15-0-121-29-1	0-0-1-1272-2-21	0-0-0-245-0-1	1-9-1-411-33-8	0-0-0-10-0-0	0-1-0-935-1-1	2-0-0-34-0-1	0-0-0-252-0-2	0-0-0-1-0-0	0-1-0-146-2-2	0-7-0-576-13-6	0-3-0-174-11-2	0-0-0-631-7-0	0-0-0-756-0-6	0-0-0-91-0-2	0-0-0-480-0-13	0-0-0-318-0-6	1-0-0-94-0-2	0-28-0-337-57-3
2020-02-29	570-64-34-66907-646-2761	0-3-0-168-15-5	0-11-0-136-39-3	0-0-0-296-0-1	0-0-0-18-0-0	0-0-0-133-0-0	0-0-0-76-2-3	0-1-0-1349-1-7	0-1-0-538-5-3	0-1-0-73-5-0	0-0-0-1018-0-4	0-6-0-93-9-1	0-0-0-1205-2-1	0-0-0-990-0-6	0-0-0-75-8-0	1-11-0-122-24-1	0-0-1-1272-1-22	0-0-0-245-0-1	2-18-0-413-39-8	0-0-0-10-0-0	0-0-0-935-0-1	5-0-0-39-0-1	0-0-0-252-0-2	0-0-0-1-0-0	0-0-0-146-1-2	0-6-0-576-12-6	0-0-0-174-5-2	0-0-0-631-5-0	0-0-0-756-0-6	0-0-0-91-0-2	0-0-0-480-0-13	0-0-0-318-0-6	1-0-0-95-0-2	0-10-0-337-32-3
2020-03-01	196-80-42-67103-527-2803	0-1-0-168-7-5	0-9-0-136-26-3	0-0-0-296-0-1	0-0-0-18-18-0	0-0-0-133-0-0	0-0-0-76-0-3	1-0-0-1350-0-7	0-2-0-538-3-3	1-0-0-74-4-0	0-0-0-1018-0-4	0-2-0-93-9-1	1-4-0-1206-6-1	0-0-0-990-0-6	0-0-0-75-8-0	0-16-0-122-31-1	0-0-0-1272-0-22	0-0-0-245-0-1	1-12-0-414-42-8	0-0-0-10-0-0	0-0-0-935-0-1	1-0-0-40-0-1	0-0-0-252-0-2	0-0-0-1-0-0	0-0-0-146-0-2	0-1-0-576-6-6	0-3-0-174-6-2	0-0-0-631-5-0	2-0-0-758-0-6	0-0-0-91-0-2	0-0-0-480-0-13	0-0-0-318-0-6	3-0-0-98-0-2	0-11-0-337-17-3
2020-03-02	114-64-31-67217-434-2834	0-0-0-168-2-5	0-17-0-136-31-3	0-0-0-296-0-1	0-0-0-18-0-0	0-0-0-133-0-0	0-0-0-76-0-3	0-0-0-1350-0-7	0-0-0-538-1-3	0-0-0-74-4-0	0-0-0-1018-0-4	0-2-0-93-4-1	7-0-0-1213-2-1	0-0-0-990-0-6	0-0-0-75-2-0	3-18-0-125-38-1	0-0-0-1272-0-22	0-0-0-245-0-1	0-14-0-414-37-8	0-0-0-10-0-0	0-1-0-935-1-1	1-0-0-41-0-1	0-0-0-252-0-2	0-0-0-1-0-0	0-1-0-146-1-2	0-2-0-576-3-6	0-1-0-174-4-2	0-0-0-631-4-0	0-0-0-758-0-6	0-0-0-91-0-2	0-0-0-480-0-13	0-0-0-318-0-6	2-0-0-100-0-2	1-9-0-338-19-3
2020-03-03	115-52-37-67332-340-2871	0-0-0-168-0-5	0-17-0-136-35-3	0-0-0-296-0-1	0-0-0-18-0-0	0-0-0-133-0-0	0-0-0-76-0-3	0-0-0-1350-0-7	0-1-0-538-2-3	1-0-0-75-1-0	0-0-0-1018-0-4	0-0-0-93-2-1	0-2-0-1213-4-1	0-0-0-990-0-6	0-0-1-75-1-1	0-36-0-125-55-1	0-0-0-1272-0-22	0-0-0-245-0-1	3-11-0-417-38-8	0-0-0-10-0-0	0-0-0-935-1-1	1-0-0-42-0-1	0-0-0-252-0-2	0-0-0-1-0-0	0-0-0-146-1-2	0-1-0-576-3-6	0-2-0-174-5-2	0-0-0-631-4-0	0-0-0-758-0-6	0-0-0-91-0-2	0-2-0-480-2-13	0-0-0-318-0-6	0-0-0-100-0-2	0-19-0-338-26-3
2020-03-04	134-67-31-67466-315-2902	0-1-0-168-1-5	0-11-0-136-33-3	0-0-0-296-0-1	0-0-0-18-0-0	0-0-0-133-0-0	0-0-0-76-0-3	0-0-0-1350-0-7	1-0-0-539-1-3	0-0-0-75-1-0	0-0-0-1018-0-4	0-0-0-93-2-1	2-1-0-1215-4-1	0-0-0-990-0-6	0-0-0-75-1-1	0-32-0-125-85-1	0-0-0-1272-0-22	0-0-0-245-0-1	1-10-0-418-34-8	0-0-0-10-0-0	0-0-0-935-1-1	0-0-0-42-0-1	0-0-0-252-0-2	0-0-0-1-0-0	0-0-0-146-1-2	0-2-0-576-2-6	0-2-0-174-5-2	0-0-0-631-3-0	0-0-0-758-0-6	0-0-0-91-0-2	1-0-0-481-1-13	0-0-0-318-0-6	4-0-0-104-0-2	0-17-0-338-32-3
2020-03-05	126-43-29-67592-285-2931	0-0-1-168-1-6	0-9-0-136-27-3	0-0-0-296-0-1	0-0-0-18-0-0	0-0-0-133-0-0	0-0-0-76-0-3	1-0-0-1351-0-7	0-2-0-539-2-3	0-0-0-75-1-0	0-0-0-1018-0-4	0-3-0-93-3-1	0-1-0-1215-2-1	0-0-0-990-0-6	0-0-0-75-1-1	0-13-0-125-74-1	0-0-0-1272-0-22	0-0-0-245-0-1	4-3-0-422-29-8	0-0-0-10-0-0	0-0-0-935-0-1	2-0-0-44-0-1	0-0-0-252-0-2	0-0-0-1-0-0	0-2-0-146-2-2	0-2-0-576-4-6	0-2-0-174-7-2	0-0-0-631-3-0	0-0-0-758-0-6	11-0-0-102-0-2	0-0-0-481-1-13	0-0-0-318-0-6	0-0-0-104-0-2	1-22-0-339-40-3
2020-03-06	74-47-28-67666-301-2959	0-0-0-168-1-6	0-12-0-136-25-3	0-0-0-296-0-1	0-0-0-18-0-0	0-0-0-133-0-0	0-0-0-76-0-3	1-0-0-1352-0-7	0-0-0-539-2-3	0-0-0-75-0-0	0-0-0-1018-0-4	0-3-0-93-5-1	0-0-0-1215-2-1	0-0-0-990-0-6	0-0-0-75-1-1	0-4-0-125-75-1	0-0-0-1272-0-22	0-0-0-245-0-1	4-13-0-426-35-8	0-0-0-10-0-0	0-0-0-935-0-1	1-0-0-45-0-1	0-0-0-252-0-2	0-0-0-1-0-0	0-0-0-146-2-2	0-4-0-576-7-6	0-0-0-174-6-2	0-0-0-631-3-0	0-0-0-758-0-6	17-0-0-119-0-2	0-0-0-481-0-13	0-0-0-318-0-6	3-0-0-107-0-2	3-16-0-342-37-3
2020-03-07	41-42-27-67707-295-2986	0-0-0-168-1-6	0-9-0-136-27-3	0-0-0-296-0-1	0-0-0-18-0-0	0-0-0-133-0-0	0-0-0-76-0-3	0-0-0-1352-0-7	0-1-0-539-3-3	0-0-0-75-0-0	0-0-0-1018-0-4	0-0-0-93-3-1	0-0-0-1215-2-1	0-0-0-990-0-6	0-0-0-75-1-1	0-3-0-125-45-1	0-0-0-1272-0-22	0-0-0-245-0-1	2-3-0-428-27-8	0-0-0-10-0-0	0-0-0-935-0-1	0-0-0-45-0-1	0-0-0-252-0-2	0-0-0-1-0-0	0-0-0-146-2-2	0-0-0-576-5-6	0-1-0-174-4-2	0-0-0-631-3-0	0-0-0-758-0-6	1-0-0-120-0-2	0-0-0-481-0-13	0-0-0-318-0-6	2-0-0-109-0-2	0-25-0-342-40-3
2020-03-08	36-28-21-67743-277-3007	0-0-0-168-0-6	0-10-0-136-27-3	0-0-0-296-0-1	0-0-0-18-0-0	0-0-0-133-0-0	0-0-0-76-0-3	0-0-1-1352-0-8	0-0-0-539-2-3	0-0-0-75-0-0	0-0-0-1018-0-4	0-1-0-93-1-1	0-0-0-1215-2-1	0-0-0-990-0-6	0-0-0-75-1-1	0-2-0-125-32-1	0-0-0-1272-0-22	0-0-0-245-0-1	0-8-0-428-35-8	0-0-0-10-0-0	0-0-0-935-0-1	0-0-0-45-0-1	0-0-0-252-0-2	0-0-0-1-0-0	0-0-0-146-2-2	0-0-0-576-4-6	0-0-0-174-4-2	0-0-0-631-3-0	0-0-0-758-0-6	4-0-0-124-0-2	0-1-0-481-1-13	0-0-0-318-0-6	5-0-1-114-0-3	0-10-0-342-30-3
2020-03-09	17-13-17-67760-246-3024	0-0-0-168-0-6	0-1-0-136-16-3	0-0-0-296-0-1	0-0-0-18-0-0	0-0-0-133-0-0	0-0-0-76-0-3	1-0-0-1353-0-8	0-0-0-539-2-3	0-0-0-75-0-0	0-0-0-1018-0-4	0-0-0-93-1-1	0-0-0-1215-1-1	0-0-0-990-0-6	0-0-0-75-1-1	0-0-0-125-4-1	0-0-0-1272-0-22	0-0-0-245-0-1	1-9-0-429-36-8	0-0-0-10-0-0	0-0-0-935-0-1	0-0-0-45-0-1	0-0-0-252-0-2	0-0-0-1-0-0	0-1-0-146-3-2	0-0-0-576-4-6	0-0-0-174-4-2	0-0-0-631-0-0	0-0-0-758-0-6	0-0-0-124-0-2	0-0-0-481-1-13	0-0-0-318-0-6	1-0-0-115-0-3	0-12-0-342-30-3
2020-03-10	13-6-22-67773-198-3046	0-0-0-168-0-6	0-2-0-136-9-3	0-0-0-296-0-1	0-0-0-18-0-0	0-0-0-133-0-0	0-0-0-76-0-3	0-1-0-1353-1-8	0-0-0-539-2-3	0-0-0-75-0-0	0-0-0-1018-0-4	0-0-0-93-1-1	0-0-0-1215-1-1	0-0-0-990-0-6	0-0-0-75-1-1	0-1-0-125-1-1	0-0-0-1272-0-22	0-0-0-245-0-1	6-2-0-435-27-8	0-0-0-10-0-0	0-0-0-935-0-1	2-0-0-47-0-1	0-0-0-252-0-2	0-0-0-1-0-0	0-0-0-146-2-2	0-0-0-576-3-6	0-1-0-174-2-2	0-0-0-631-0-0	1-0-0-759-0-6	1-0-0-125-0-2	1-0-0-482-0-13	0-0-0-318-0-6	5-0-0-120-0-3	2-18-0-344-37-3
2020-03-11	8-2-10-67781-158-3056	0-1-0-168-1-6	0-4-0-136-7-3	0-0-0-296-0-1	0-0-0-18-0-0	0-0-0-133-0-0	0-0-0-76-0-3	3-1-0-1356-1-8	0-0-0-539-1-3	0-0-0-75-0-0	0-0-0-1018-0-4	0-0-0-93-1-1	0-0-0-1215-1-1	0-0-0-990-0-6	0-0-0-75-1-1	0-0-0-125-1-1	1-0-0-1273-0-22	0-0-1-245-0-2	0-5-0-435-29-8	0-0-0-10-0-0	0-0-0-935-0-1	1-0-0-48-0-1	0-0-0-252-0-2	0-0-0-1-0-0	0-0-0-146-0-2	0-0-0-576-3-6	0-1-0-174-3-2	0-0-0-631-0-0	1-0-0-760-0-6	2-0-0-127-0-2	0-0-0-482-0-13	0-0-0-318-0-6	9-0-0-129-0-3	0-19-0-344-46-3
2020-03-12	5-1-6-67786-49-3062	0-0-0-168-1-6	0-0-0-136-6-3	0-0-0-296-0-1	0-0-0-18-0-0	0-0-0-133-0-0	0-0-0-76-0-3	0-0-0-1356-0-8	0-0-0-539-0-3	0-0-0-75-0-0	0-0-0-1018-0-4	0-0-0-93-0-1	0-0-0-1215-1-1	0-0-0-990-0-6	0-0-0-75-1-1	0-0-0-125-0-1	0-0-0-1273-0-22	0-0-0-245-0-2	1-9-0-436-31-8	0-0-0-10-0-0	0-0-0-935-0-1	1-0-0-49-0-1	0-0-0-252-0-2	0-0-0-1-0-0	0-0-0-146-0-2	0-0-0-576-1-6	0-0-0-174-2-2	0-0-0-631-0-0	0-0-1-760-0-7	0-0-0-127-0-2	0-0-0-482-0-13	0-0-0-318-0-6	2-0-0-131-0-3	2-23-0-346-55-3
2020-03-13	4-0-13-67790-34-3075	0-0-0-168-0-6	0-1-0-136-5-3	0-0-0-296-0-1	0-0-0-18-0-0	0-0-0-133-0-0	0-0-0-76-0-3	0-0-0-1356-0-8	0-0-0-539-0-3	0-0-0-75-0-0	0-0-0-1018-0-4	0-0-0-93-0-1	0-0-0-1227-1-1	0-0-0-990-0-6	0-0-0-75-0-1	0-0-0-125-0-1	0-0-0-1273-0-22	0-0-0-245-0-2	1-5-0-437-32-8	0-0-0-10-0-0	0-0-0-935-0-1	1-0-0-50-0-1	0-0-0-252-0-2	0-0-0-1-0-0	0-0-0-146-0-2	0-0-0-576-0-6	0-0-0-174-1-2	0-0-0-631-0-0	0-0-0-760-0-7	2-0-0-129-0-2	0-0-0-482-0-13	0-0-0-318-0-6	6-0-1-137-0-4	4-11-0-350-42-3
2020-03-14	4-1-10-67794-18-3085	0-0-0-168-0-6	0-1-0-136-3-3	0-0-0-296-0-1	0-0-0-18-0-0	0-0-0-133-0-0	0-0-0-76-0-3	1-1-0-1357-1-8	0-0-0-539-0-3	0-0-0-75-0-0	0-0-0-1018-0-4	0-0-0-93-0-1	4-2-0-1231-3-1	0-0-0-990-0-6	0-0-0-75-0-1	0-0-0-125-0-1	0-0-0-1273-0-22	0-0-0-245-0-2	5-9-0-442-37-8	0-0-0-10-0-0	0-0-0-935-0-1	3-0-0-53-0-1	0-0-0-252-0-2	0-0-0-1-0-0	0-0-0-146-0-2	0-0-0-576-0-6	0-0-0-174-0-2	0-1-0-631-1-0	0-0-0-760-0-7	3-0-0-132-0-2	0-0-0-482-0-13	0-0-0-318-0-6	4-0-0-141-0-4	3-24-0-353-50-3
2020-03-15	4-2-14-67798-18-3099	0-0-0-168-0-6	0-4-0-136-5-3	0-0-0-296-0-1	0-0-0-18-0-0	0-0-0-133-0-0	0-0-0-76-0-3	4-0-0-1361-0-8	0-0-0-539-0-3	0-0-0-75-0-0	0-0-0-1018-0-4	0-0-0-93-0-1	0-0-0-1231-3-1	0-0-0-990-0-6	0-0-0-75-0-1	0-0-0-125-0-1	0-0-0-1273-0-22	0-0-0-245-0-2	4-7-0-446-39-8	0-0-0-10-0-0	0-0-0-935-0-1	6-0-0-59-0-1	0-0-0-252-0-2	0-0-0-1-0-0	0-0-0-146-0-2	0-0-0-576-0-6	1-0-0-175-0-2	0-0-0-631-1-0	0-0-0-760-0-7	1-0-0-133-0-2	0-0-0-482-0-13	0-0-0-318-0-6	7-0-0-148-0-4	2-28-0-355-68-3
